# Supplementary material for: Expression signature and molecular basis of CDH11 in OSCC detected by a combination of multiple methods
Source: BMC Med Genomics. 2023 Apr 3;16:70. doi: 10.1186/s12920-023-01499-7 (PMC10069064; doi:10.1186/s12920-023-01499-7)
Supplement: Supplementary file 4 — Supplementary Material 4 [file 12920_2023_1499_MOESM4_ESM.xlsx]

## Sheet: smd
Supplementary Table 2. The overall expression trend of final differentially expressed genes in OSCC
ID	SMD	LL	UL	z	P value	Expression trend
LOC100507307	3.0366	2.6224	3.4507	14.37	<0.0001	Up-regulated
MMP1	2.8455	2.6639	3.027	30.72	<0.0001	Up-regulated
LOC100507033	2.8407	2.4372	3.2442	13.8	<0.0001	Up-regulated
LOC100507460	2.7713	2.3707	3.1719	13.56	<0.0001	Up-regulated
LOC100506253	2.7307	2.3299	3.1315	13.35	<0.0001	Up-regulated
MMP12	2.6727	2.5102	2.8352	32.23	<0.0001	Up-regulated
LOC100506473	2.6243	2.2296	3.0189	13.03	<0.0001	Up-regulated
LAMC2	2.6108	2.449	2.7726	31.62	<0.0001	Up-regulated
LOC100507039	2.589	2.1958	2.9822	12.9	<0.0001	Up-regulated
C1QTNF6	2.5085	2.3173	2.6998	25.7	<0.0001	Up-regulated
MYO1B	2.4923	2.3324	2.6523	30.53	<0.0001	Up-regulated
LOC728431	2.4412	2.1161	2.7664	14.72	<0.0001	Up-regulated
DCBLD1	2.4246	2.263	2.5862	29.41	<0.0001	Up-regulated
PTHLH	2.4232	2.2652	2.5813	30.04	<0.0001	Up-regulated
INHBA	2.4176	2.2609	2.5743	30.24	<0.0001	Up-regulated
PDPN	2.3264	2.1719	2.4808	29.53	<0.0001	Up-regulated
C6orf150	2.3023	2.0118	2.5927	15.54	<0.0001	Up-regulated
C16orf74	2.2987	2.0797	2.5178	20.57	<0.0001	Up-regulated
FAM72D	2.2851	2.0724	2.4978	21.05	<0.0001	Up-regulated
MOB3C	2.2395	1.9493	2.5297	15.12	<0.0001	Up-regulated
MMP3	2.2259	2.0736	2.3781	28.65	<0.0001	Up-regulated
C16orf57	2.2037	1.9735	2.4339	18.76	<0.0001	Up-regulated
ISG15	2.2005	2.0513	2.3496	28.92	<0.0001	Up-regulated
C7orf74	2.1966	1.8167	2.5765	11.33	<0.0001	Up-regulated
COLGALT1	2.185	1.9539	2.4161	18.53	<0.0001	Up-regulated
SNAI2	2.1838	2.0336	2.334	28.5	<0.0001	Up-regulated
IKIP	2.1832	1.8081	2.5583	11.41	<0.0001	Up-regulated
LOC440173	2.1802	1.8549	2.5056	13.13	<0.0001	Up-regulated
ADAM12	2.1727	2.0223	2.3231	28.31	<0.0001	Up-regulated
MB21D1	2.1638	1.9237	2.4039	17.66	<0.0001	Up-regulated
MMP10	2.1565	2.0055	2.3076	27.98	<0.0001	Up-regulated
AIM2	2.1557	2.0057	2.3057	28.16	<0.0001	Up-regulated
PLAU	2.1537	1.9923	2.315	26.16	<0.0001	Up-regulated
C9orf30	2.1387	1.9107	2.3667	18.38	<0.0001	Up-regulated
MMS22L	2.1344	1.8855	2.3833	16.81	<0.0001	Up-regulated
COL4A1	2.1343	1.9836	2.2849	27.77	<0.0001	Up-regulated
TGFBI	2.1223	1.974	2.2705	28.06	<0.0001	Up-regulated
DDX60	2.1158	1.953	2.2787	25.46	<0.0001	Up-regulated
FSCN1	2.1125	1.9645	2.2604	27.99	<0.0001	Up-regulated
VMA21	2.1087	1.8648	2.3525	16.95	<0.0001	Up-regulated
OASL	2.1008	1.9534	2.2482	27.93	<0.0001	Up-regulated
FNDC3B	2.0849	1.9227	2.2471	25.19	<0.0001	Up-regulated
CEP57L1	2.0845	1.838	2.3311	16.57	<0.0001	Up-regulated
XXYLT1	2.0833	1.8063	2.3602	14.74	<0.0001	Up-regulated
IFI44	2.0658	1.9178	2.2138	27.36	<0.0001	Up-regulated
TYMP	2.0657	1.9097	2.2217	25.95	<0.0001	Up-regulated
CDH3	2.0633	1.9099	2.2167	26.36	<0.0001	Up-regulated
PLA2G7	2.0633	1.9145	2.2121	27.18	<0.0001	Up-regulated
DDX60L	2.052	1.88	2.224	23.38	<0.0001	Up-regulated
SELRC1	2.0406	1.6733	2.4079	10.89	<0.0001	Up-regulated
STAT1	2.0363	1.8913	2.1813	27.53	<0.0001	Up-regulated
OAS3	2.0322	1.8815	2.183	26.42	<0.0001	Up-regulated
HOXC13	2.0251	1.8476	2.2025	22.37	<0.0001	Up-regulated
PARP12	2.0222	1.8702	2.1742	26.07	<0.0001	Up-regulated
LOC100506029	2.0207	1.6544	2.387	10.81	<0.0001	Up-regulated
C21orf96	2.0159	1.7055	2.3264	12.73	<0.0001	Up-regulated
OAS2	2.0147	1.8675	2.1619	26.82	<0.0001	Up-regulated
LOC100506392	2.0144	1.6474	2.3814	10.76	<0.0001	Up-regulated
IKBIP	2.0012	1.8282	2.1742	22.68	<0.0001	Up-regulated
PARP14	1.9996	1.8451	2.1541	25.37	<0.0001	Up-regulated
WDR66	1.9901	1.8339	2.1464	24.96	<0.0001	Up-regulated
C11orf82	1.9898	1.7441	2.2356	15.87	<0.0001	Up-regulated
IL8	1.9897	1.7924	2.187	19.77	<0.0001	Up-regulated
TM4SF19	1.9892	1.7851	2.1932	19.11	<0.0001	Up-regulated
C6orf141	1.982	1.7513	2.2127	16.84	<0.0001	Up-regulated
CENPI	1.9789	1.8065	2.1513	22.5	<0.0001	Up-regulated
LOC100507360	1.978	1.6101	2.346	10.54	<0.0001	Up-regulated
CTSC	1.9751	1.8286	2.1216	26.42	<0.0001	Up-regulated
ACOT9	1.9697	1.8193	2.12	25.68	<0.0001	Up-regulated
KIF14	1.9653	1.8179	2.1128	26.13	<0.0001	Up-regulated
KIF23	1.9638	1.7749	2.1528	20.37	<0.0001	Up-regulated
CTHRC1	1.9573	1.8053	2.1092	25.24	<0.0001	Up-regulated
MGC11082	1.9562	1.6106	2.3018	11.09	<0.0001	Up-regulated
UBE2C	1.9484	1.8025	2.0942	26.18	<0.0001	Up-regulated
BMP1	1.9463	1.7776	2.115	22.61	<0.0001	Up-regulated
CEP128	1.9433	1.6654	2.2213	13.7	<0.0001	Up-regulated
MMP13	1.9396	1.7945	2.0847	26.2	<0.0001	Up-regulated
FLJ45248	1.9342	1.6352	2.2331	12.68	<0.0001	Up-regulated
EPSTI1	1.9333	1.7828	2.0838	25.17	<0.0001	Up-regulated
RSAD2	1.9331	1.7865	2.0797	25.85	<0.0001	Up-regulated
CEP55	1.9324	1.7811	2.0838	25.03	<0.0001	Up-regulated
ZNF114	1.9229	1.7445	2.1014	21.12	<0.0001	Up-regulated
CD276	1.9172	1.7673	2.0671	25.07	<0.0001	Up-regulated
DROSHA	1.9167	1.6814	2.1521	15.96	<0.0001	Up-regulated
IL24	1.9155	1.77	2.061	25.8	<0.0001	Up-regulated
ORC1	1.9111	1.6846	2.1376	16.54	<0.0001	Up-regulated
ALG1L	1.9109	1.7108	2.111	18.72	<0.0001	Up-regulated
TNFRSF12A	1.9045	1.7567	2.0523	25.25	<0.0001	Up-regulated
ATP13A3	1.8998	1.7347	2.065	22.55	<0.0001	Up-regulated
PLAUR	1.8991	1.7552	2.0431	25.86	<0.0001	Up-regulated
CEP89	1.8987	1.6303	2.1671	13.87	<0.0001	Up-regulated
FAP	1.8946	1.7489	2.0403	25.48	<0.0001	Up-regulated
IFI27	1.8939	1.7521	2.0357	26.18	<0.0001	Up-regulated
FOXM1	1.8838	1.7393	2.0283	25.55	<0.0001	Up-regulated
MMP9	1.8784	1.7234	2.0334	23.75	<0.0001	Up-regulated
C6orf115	1.8771	1.6256	2.1285	14.63	<0.0001	Up-regulated
ECT2	1.8769	1.7203	2.0336	23.49	<0.0001	Up-regulated
SHCBP1	1.8763	1.7268	2.0258	24.6	<0.0001	Up-regulated
TDO2	1.8702	1.7241	2.0163	25.08	<0.0001	Up-regulated
SPC24	1.87	1.6762	2.0638	18.91	<0.0001	Up-regulated
CDC6	1.862	1.7168	2.0071	25.15	<0.0001	Up-regulated
STK3	1.8618	1.7182	2.0054	25.41	<0.0001	Up-regulated
IFIT3	1.8614	1.7177	2.0051	25.39	<0.0001	Up-regulated
CKAP2L	1.8611	1.6672	2.055	18.81	<0.0001	Up-regulated
IGF2BP2	1.8564	1.7089	2.004	24.66	<0.0001	Up-regulated
USB1	1.8553	1.6343	2.0764	16.45	<0.0001	Up-regulated
FLJ13391	1.8528	1.3884	2.3172	7.82	<0.0001	Up-regulated
KRT17	1.8481	1.6693	2.0268	20.26	<0.0001	Up-regulated
GREM1	1.847	1.7015	1.9925	24.88	<0.0001	Up-regulated
MFAP2	1.8467	1.7014	1.9921	24.9	<0.0001	Up-regulated
C6orf105	1.8458	1.6315	2.0601	16.88	<0.0001	Up-regulated
TNC	1.844	1.6999	1.988	25.09	<0.0001	Up-regulated
COL12A1	1.8393	1.6905	1.9881	24.22	<0.0001	Up-regulated
COL5A2	1.8382	1.694	1.9825	24.97	<0.0001	Up-regulated
MTHFD1L	1.8372	1.6549	2.0195	19.75	<0.0001	Up-regulated
UHRF1	1.836	1.678	1.9941	22.77	<0.0001	Up-regulated
SERPINE1	1.8357	1.6806	1.9909	23.2	<0.0001	Up-regulated
LOC100507599	1.8343	1.4693	2.1993	9.85	<0.0001	Up-regulated
PTK7	1.8325	1.6879	1.9772	24.83	<0.0001	Up-regulated
KIF4A	1.8319	1.6827	1.9811	24.06	<0.0001	Up-regulated
UGGT1	1.8298	1.6128	2.0467	16.53	<0.0001	Up-regulated
TPBG	1.8262	1.6747	1.9776	23.63	<0.0001	Up-regulated
ITGA3	1.8261	1.6809	1.9713	24.65	<0.0001	Up-regulated
GBP5	1.8204	1.67	1.9708	23.72	<0.0001	Up-regulated
SEPT7P2	1.8119	1.5227	2.1011	12.28	<0.0001	Up-regulated
XAF1	1.8114	1.6656	1.9572	24.35	<0.0001	Up-regulated
ARPC1B	1.8076	1.6643	1.9508	24.74	<0.0001	Up-regulated
TIMMDC1	1.8075	1.5431	2.0718	13.4	<0.0001	Up-regulated
TPX2	1.8074	1.6651	1.9497	24.9	<0.0001	Up-regulated
PLEK2	1.8064	1.6578	1.9549	23.83	<0.0001	Up-regulated
LOC100507431	1.7954	1.4337	2.157	9.73	<0.0001	Up-regulated
VMP1	1.7952	1.6015	1.9889	18.17	<0.0001	Up-regulated
HJURP	1.7939	1.6091	1.9787	19.03	<0.0001	Up-regulated
LOC100131262	1.7915	1.5709	2.0122	15.92	<0.0001	Up-regulated
STIL	1.7895	1.6455	1.9334	24.36	<0.0001	Up-regulated
SKIL	1.7886	1.6223	1.9549	21.08	<0.0001	Up-regulated
POSTN	1.7841	1.6394	1.9287	24.18	<0.0001	Up-regulated
ANGPT2	1.7838	1.64	1.9275	24.33	<0.0001	Up-regulated
XPR1	1.783	1.6347	1.9312	23.57	<0.0001	Up-regulated
PHLDB2	1.7808	1.6317	1.9298	23.41	<0.0001	Up-regulated
BORA	1.7756	1.581	1.9701	17.89	<0.0001	Up-regulated
APOL1	1.7745	1.6333	1.9156	24.64	<0.0001	Up-regulated
LOC100507094	1.7741	1.4171	2.1311	9.74	<0.0001	Up-regulated
NETO2	1.7734	1.6265	1.9204	23.65	<0.0001	Up-regulated
BST2	1.7712	1.6306	1.9118	24.69	<0.0001	Up-regulated
PARP9	1.7666	1.617	1.9162	23.14	<0.0001	Up-regulated
FLJ13744	1.763	1.4639	2.062	11.55	<0.0001	Up-regulated
ENTPD7	1.7579	1.6061	1.9098	22.69	<0.0001	Up-regulated
FKBP15	1.7573	1.5404	1.9741	15.88	<0.0001	Up-regulated
SPOCD1	1.7561	1.5794	1.9327	19.48	<0.0001	Up-regulated
GEN1	1.7557	1.5524	1.959	16.93	<0.0001	Up-regulated
LOC100287221	1.7531	1.39	2.1163	9.46	<0.0001	Up-regulated
ESM1	1.7525	1.5873	1.9177	20.79	<0.0001	Up-regulated
WISP1	1.7513	1.5972	1.9055	22.27	<0.0001	Up-regulated
RRP36	1.7511	1.5167	1.9856	14.64	<0.0001	Up-regulated
WDHD1	1.742	1.5981	1.886	23.72	<0.0001	Up-regulated
FEN1	1.7417	1.6001	1.8833	24.11	<0.0001	Up-regulated
COL4A5	1.7407	1.5987	1.8827	24.03	<0.0001	Up-regulated
IFI35	1.7404	1.5992	1.8816	24.16	<0.0001	Up-regulated
C1orf59	1.7385	1.4599	2.0172	12.23	<0.0001	Up-regulated
PML	1.7375	1.5714	1.9037	20.5	<0.0001	Up-regulated
LPCAT1	1.7373	1.5881	1.8864	22.83	<0.0001	Up-regulated
TMSB10	1.7353	1.5671	1.9035	20.22	<0.0001	Up-regulated
UBE2L6	1.7349	1.5945	1.8752	24.23	<0.0001	Up-regulated
CXCL10	1.7342	1.5927	1.8756	24.03	<0.0001	Up-regulated
CDC25B	1.7337	1.593	1.8743	24.16	<0.0001	Up-regulated
SKA1	1.7334	1.5442	1.9226	17.96	<0.0001	Up-regulated
PMEPA1	1.7269	1.5696	1.8842	21.52	<0.0001	Up-regulated
DLGAP5	1.7253	1.5735	1.8771	22.27	<0.0001	Up-regulated
LAMA3	1.723	1.5792	1.8667	23.49	<0.0001	Up-regulated
CHST11	1.7213	1.5744	1.8682	22.96	<0.0001	Up-regulated
TK1	1.7212	1.5771	1.8653	23.4	<0.0001	Up-regulated
SLC52A2	1.7196	1.5016	1.9377	15.46	<0.0001	Up-regulated
POLQ	1.7188	1.5479	1.8897	19.71	<0.0001	Up-regulated
DTX3L	1.718	1.5626	1.8735	21.67	<0.0001	Up-regulated
HOXD11	1.7171	1.5476	1.8867	19.85	<0.0001	Up-regulated
SHC1	1.7167	1.5743	1.8592	23.62	<0.0001	Up-regulated
TAP1	1.7135	1.5734	1.8536	23.97	<0.0001	Up-regulated
ITGA6	1.713	1.5711	1.855	23.66	<0.0001	Up-regulated
PDE7A	1.7128	1.5632	1.8625	22.43	<0.0001	Up-regulated
PLOD1	1.7116	1.5704	1.8527	23.76	<0.0001	Up-regulated
PLXNA1	1.7092	1.5611	1.8574	22.61	<0.0001	Up-regulated
TMEM194A	1.7045	1.4876	1.9214	15.4	<0.0001	Up-regulated
TMEM138	1.7041	1.5508	1.8575	21.78	<0.0001	Up-regulated
PPP1R18	1.7026	1.5116	1.8935	17.47	<0.0001	Up-regulated
LOXL2	1.7012	1.5502	1.8522	22.08	<0.0001	Up-regulated
COL7A1	1.7004	1.5578	1.8431	23.36	<0.0001	Up-regulated
MGC4677	1.6954	1.3935	1.9974	11	<0.0001	Up-regulated
KLHL5	1.6936	1.5464	1.8407	22.55	<0.0001	Up-regulated
NUF2	1.6917	1.5164	1.8669	18.92	<0.0001	Up-regulated
RMI2	1.6913	1.4289	1.9536	12.64	<0.0001	Up-regulated
S100A7A	1.6906	1.5355	1.8457	21.36	<0.0001	Up-regulated
NCF2	1.6874	1.5457	1.829	23.35	<0.0001	Up-regulated
ERCC6L	1.6869	1.4958	1.878	17.3	<0.0001	Up-regulated
FBLIM1	1.6866	1.5376	1.8355	22.2	<0.0001	Up-regulated
GORAB	1.6859	1.4607	1.9111	14.67	<0.0001	Up-regulated
FGD6	1.6853	1.5346	1.8361	21.91	<0.0001	Up-regulated
ATAD2	1.6835	1.5378	1.8292	22.65	<0.0001	Up-regulated
SP110	1.6833	1.5415	1.8251	23.27	<0.0001	Up-regulated
CD80	1.6772	1.5135	1.841	20.08	<0.0001	Up-regulated
CSF2	1.676	1.5152	1.8367	20.43	<0.0001	Up-regulated
CDC45	1.6749	1.4621	1.8877	15.43	<0.0001	Up-regulated
DARS2	1.6749	1.5022	1.8475	19.01	<0.0001	Up-regulated
EMR2	1.6745	1.522	1.8269	21.52	<0.0001	Up-regulated
DNMT3B	1.6743	1.505	1.8435	19.39	<0.0001	Up-regulated
IFI16	1.674	1.5324	1.8157	23.17	<0.0001	Up-regulated
ELF4	1.6739	1.5332	1.8147	23.31	<0.0001	Up-regulated
SPP1	1.6706	1.5222	1.8191	22.06	<0.0001	Up-regulated
HIST1H3H	1.6686	1.4868	1.8503	17.99	<0.0001	Up-regulated
AGRN	1.6681	1.5202	1.816	22.11	<0.0001	Up-regulated
ORC6	1.6678	1.4929	1.8427	18.69	<0.0001	Up-regulated
STAT2	1.6671	1.5254	1.8089	23.05	<0.0001	Up-regulated
SNX10	1.6659	1.5217	1.8101	22.64	<0.0001	Up-regulated
ACTN1	1.6623	1.5206	1.8039	23	<0.0001	Up-regulated
GLT25D1	1.6609	1.4649	1.8568	16.61	<0.0001	Up-regulated
BIRC5	1.6603	1.5133	1.8073	22.14	<0.0001	Up-regulated
PLK1	1.6603	1.4983	1.8224	20.08	<0.0001	Up-regulated
NOD27	1.6599	1.2064	2.1134	7.17	<0.0001	Up-regulated
UBASH3B	1.6598	1.4677	1.8519	16.93	<0.0001	Up-regulated
GBP1	1.6562	1.5137	1.7987	22.78	<0.0001	Up-regulated
SRSF10	1.6556	1.4353	1.8758	14.73	<0.0001	Up-regulated
CDCA5	1.6542	1.5079	1.8006	22.16	<0.0001	Up-regulated
KIAA1609	1.6541	1.4565	1.8517	16.4	<0.0001	Up-regulated
EIF2AK2	1.654	1.5117	1.7963	22.78	<0.0001	Up-regulated
UBXN7	1.6538	1.4601	1.8476	16.73	<0.0001	Up-regulated
MCM10	1.6525	1.506	1.799	22.11	<0.0001	Up-regulated
MSN	1.6498	1.507	1.7927	22.63	<0.0001	Up-regulated
FANCB	1.6491	1.4751	1.823	18.58	<0.0001	Up-regulated
MYBL2	1.6484	1.4836	1.8132	19.61	<0.0001	Up-regulated
SLC2A6	1.6476	1.4651	1.83	17.7	<0.0001	Up-regulated
CXCL1	1.6471	1.5063	1.7878	22.94	<0.0001	Up-regulated
HIST1H4K	1.6464	1.4043	1.8884	13.33	<0.0001	Up-regulated
C20orf72	1.6399	1.4288	1.8511	15.22	<0.0001	Up-regulated
ABCA11P	1.6397	1.3972	1.8822	13.25	<0.0001	Up-regulated
CTLA4	1.6389	1.4939	1.7838	22.16	<0.0001	Up-regulated
LIMA1	1.6388	1.491	1.7867	21.72	<0.0001	Up-regulated
E2F7	1.6378	1.4896	1.786	21.66	<0.0001	Up-regulated
ODZ2	1.6378	1.4234	1.8522	14.97	<0.0001	Up-regulated
ZNF469	1.6378	1.4604	1.8152	18.1	<0.0001	Up-regulated
DNAJB11	1.6377	1.4673	1.8081	18.84	<0.0001	Up-regulated
EXT1	1.6376	1.4971	1.7781	22.84	<0.0001	Up-regulated
HOXC9	1.6373	1.4509	1.8236	17.22	<0.0001	Up-regulated
PSMA7	1.6352	1.4472	1.8232	17.05	<0.0001	Up-regulated
PKM2	1.6336	1.4436	1.8236	16.85	<0.0001	Up-regulated
LAMB1	1.6329	1.4927	1.7731	22.83	<0.0001	Up-regulated
RTP4	1.6323	1.4883	1.7763	22.22	<0.0001	Up-regulated
KIF18A	1.6301	1.4835	1.7768	21.79	<0.0001	Up-regulated
IFI6	1.6299	1.4784	1.7814	21.09	<0.0001	Up-regulated
RSRC1	1.6295	1.481	1.778	21.51	<0.0001	Up-regulated
MYO10	1.6279	1.4881	1.7677	22.83	<0.0001	Up-regulated
FMNL2	1.6269	1.4783	1.7754	21.47	<0.0001	Up-regulated
COL5A1	1.6267	1.4824	1.7709	22.1	<0.0001	Up-regulated
NDC80	1.6253	1.4763	1.7743	21.38	<0.0001	Up-regulated
RBP1	1.6242	1.4831	1.7652	22.56	<0.0001	Up-regulated
LOC100128816	1.6228	1.3345	1.9112	11.03	<0.0001	Up-regulated
MTFP1	1.6227	1.3874	1.858	13.52	<0.0001	Up-regulated
ITGB4	1.6224	1.4823	1.7625	22.69	<0.0001	Up-regulated
NCBP2	1.6222	1.4824	1.7619	22.75	<0.0001	Up-regulated
CXCL11	1.6192	1.4817	1.7567	23.08	<0.0001	Up-regulated
TTPAL	1.6177	1.4646	1.7708	20.71	<0.0001	Up-regulated
RLIM	1.6162	1.397	1.8353	14.45	<0.0001	Up-regulated
SERPINH1	1.6161	1.4725	1.7597	22.05	<0.0001	Up-regulated
KLF7	1.6134	1.4681	1.7586	21.78	<0.0001	Up-regulated
LOC100133299	1.6134	1.322	1.9049	10.85	<0.0001	Up-regulated
PXDN	1.6131	1.4652	1.761	21.38	<0.0001	Up-regulated
SLC16A1	1.6115	1.4716	1.7514	22.57	<0.0001	Up-regulated
TDG	1.61	1.4031	1.8168	15.25	<0.0001	Up-regulated
TNIP3	1.6092	1.4358	1.7826	18.19	<0.0001	Up-regulated
ABL2	1.6081	1.4677	1.7485	22.44	<0.0001	Up-regulated
USP41	1.6058	1.3506	1.8609	12.34	<0.0001	Up-regulated
AURKA	1.6025	1.462	1.7429	22.36	<0.0001	Up-regulated
MMP11	1.6003	1.4592	1.7413	22.24	<0.0001	Up-regulated
CNGB1	1.6	1.4368	1.7632	19.21	<0.0001	Up-regulated
TMEM44	1.6	1.4558	1.7443	21.74	<0.0001	Up-regulated
ORC3	1.5992	1.3878	1.8105	14.83	<0.0001	Up-regulated
LAMB3	1.5957	1.4565	1.735	22.46	<0.0001	Up-regulated
TNFAIP3	1.5936	1.4547	1.7326	22.48	<0.0001	Up-regulated
ITGA1	1.5933	1.448	1.7386	21.49	<0.0001	Up-regulated
ZNF281	1.5926	1.441	1.7442	20.59	<0.0001	Up-regulated
RFC4	1.5913	1.4511	1.7315	22.25	<0.0001	Up-regulated
POLA2	1.5912	1.4323	1.75	19.63	<0.0001	Up-regulated
COL10A1	1.5903	1.4499	1.7306	22.21	<0.0001	Up-regulated
FAM105B	1.5885	1.392	1.7849	15.85	<0.0001	Up-regulated
MICB	1.5875	1.4499	1.7251	22.61	<0.0001	Up-regulated
DFNA5	1.587	1.435	1.7391	20.46	<0.0001	Up-regulated
TREM2	1.5864	1.4431	1.7298	21.69	<0.0001	Up-regulated
ATP2C1	1.5862	1.4457	1.7267	22.13	<0.0001	Up-regulated
CENPA	1.5841	1.4434	1.7247	22.08	<0.0001	Up-regulated
FAT1	1.5841	1.4375	1.7308	21.17	<0.0001	Up-regulated
PRIM2	1.5827	1.4349	1.7306	20.98	<0.0001	Up-regulated
CXCL13	1.5822	1.4447	1.7196	22.56	<0.0001	Up-regulated
DDX58	1.5817	1.4385	1.7248	21.65	<0.0001	Up-regulated
COL1A1	1.5792	1.4276	1.7308	20.42	<0.0001	Up-regulated
EXO1	1.5777	1.4029	1.7525	17.69	<0.0001	Up-regulated
MRGBP	1.5772	1.363	1.7914	14.43	<0.0001	Up-regulated
TBC1D31	1.5771	1.2734	1.8808	10.18	<0.0001	Up-regulated
ATAD5	1.577	1.3886	1.7654	16.41	<0.0001	Up-regulated
ATP6V1C1	1.5761	1.4367	1.7156	22.15	<0.0001	Up-regulated
HOXC8	1.5756	1.4036	1.7476	17.95	<0.0001	Up-regulated
SP100	1.5733	1.433	1.7136	21.98	<0.0001	Up-regulated
MINPP1	1.573	1.4343	1.7117	22.23	<0.0001	Up-regulated
OSMR	1.5722	1.4307	1.7136	21.79	<0.0001	Up-regulated
SH2D2A	1.5718	1.4318	1.7119	22	<0.0001	Up-regulated
MYO5A	1.5703	1.429	1.7115	21.79	<0.0001	Up-regulated
PSMB2	1.5697	1.4278	1.7116	21.68	<0.0001	Up-regulated
COL27A1	1.5693	1.4184	1.7203	20.38	<0.0001	Up-regulated
C3orf26	1.569	1.3607	1.7773	14.76	<0.0001	Up-regulated
PLSCR1	1.5685	1.4289	1.7081	22.03	<0.0001	Up-regulated
COL4A6	1.5681	1.4273	1.7089	21.83	<0.0001	Up-regulated
CHEK1	1.5669	1.427	1.7069	21.94	<0.0001	Up-regulated
PLEKHA8P1	1.5669	1.2217	1.9121	8.9	<0.0001	Up-regulated
LRRC8C	1.5665	1.3957	1.7374	17.97	<0.0001	Up-regulated
CYP27C1	1.564	1.398	1.7299	18.47	<0.0001	Up-regulated
TTYH3	1.5632	1.4141	1.7124	20.54	<0.0001	Up-regulated
CBX3	1.563	1.424	1.7019	22.04	<0.0001	Up-regulated
IL2RA	1.5611	1.421	1.7012	21.84	<0.0001	Up-regulated
SH3D21	1.5609	1.2999	1.8218	11.72	<0.0001	Up-regulated
HOXD10	1.5603	1.4204	1.7003	21.86	<0.0001	Up-regulated
SEPT7	1.5592	1.3168	1.8017	12.6	<0.0001	Up-regulated
GABPB1	1.5581	1.3822	1.7341	17.36	<0.0001	Up-regulated
TNFRSF9	1.5577	1.418	1.6975	21.85	<0.0001	Up-regulated
PTPN2	1.5569	1.3927	1.7211	18.59	<0.0001	Up-regulated
RAD51AP1	1.5546	1.4143	1.6949	21.71	<0.0001	Up-regulated
FAM110A	1.5544	1.3688	1.7399	16.42	<0.0001	Up-regulated
SLC16A3	1.5534	1.3829	1.7239	17.86	<0.0001	Up-regulated
PRIC285	1.5532	1.3632	1.7433	16.02	<0.0001	Up-regulated
IFI30	1.552	1.4135	1.6904	21.97	<0.0001	Up-regulated
TRIO	1.5519	1.4136	1.6902	21.99	<0.0001	Up-regulated
MELK	1.5516	1.4108	1.6924	21.59	<0.0001	Up-regulated
SPATS2	1.5512	1.4083	1.694	21.29	<0.0001	Up-regulated
SLCO1B3	1.5504	1.3826	1.7182	18.11	<0.0001	Up-regulated
ANLN	1.5491	1.4042	1.694	20.95	<0.0001	Up-regulated
LOC96610	1.5487	1.2211	1.8762	9.27	<0.0001	Up-regulated
RUNX1	1.5486	1.374	1.7231	17.39	<0.0001	Up-regulated
CEP19	1.5479	1.2863	1.8094	11.6	<0.0001	Up-regulated
TMEM132A	1.5458	1.402	1.6897	21.06	<0.0001	Up-regulated
PROCR	1.544	1.4073	1.6808	22.13	<0.0001	Up-regulated
CXCL8	1.5428	1.3389	1.7467	14.83	<0.0001	Up-regulated
TIMELESS	1.5426	1.3807	1.7045	18.68	<0.0001	Up-regulated
C3orf52	1.5423	1.3907	1.6938	19.95	<0.0001	Up-regulated
HCP5	1.5415	1.4024	1.6806	21.72	<0.0001	Up-regulated
CDC20	1.5411	1.4035	1.6786	21.96	<0.0001	Up-regulated
AJUBA	1.5398	1.3539	1.7257	16.23	<0.0001	Up-regulated
BID	1.5392	1.4008	1.6776	21.8	<0.0001	Up-regulated
BCL2L12	1.5378	1.3674	1.7083	17.68	<0.0001	Up-regulated
CTPS1	1.5369	1.3355	1.7384	14.95	<0.0001	Up-regulated
ODF2L	1.5351	1.3888	1.6814	20.56	<0.0001	Up-regulated
KIFC1	1.5348	1.3604	1.7092	17.25	<0.0001	Up-regulated
SOCS1	1.5342	1.3974	1.671	21.98	<0.0001	Up-regulated
LOC440157	1.5336	1.2314	1.8358	9.95	<0.0001	Up-regulated
PLOD2	1.5332	1.3955	1.671	21.82	<0.0001	Up-regulated
C8orf76	1.5331	1.3341	1.732	15.1	<0.0001	Up-regulated
MET	1.5328	1.3934	1.6722	21.56	<0.0001	Up-regulated
GALNT6	1.5325	1.3894	1.6756	20.99	<0.0001	Up-regulated
CHST2	1.5317	1.3935	1.6699	21.73	<0.0001	Up-regulated
SDS	1.5311	1.3672	1.6949	18.31	<0.0001	Up-regulated
BNC1	1.5306	1.3908	1.6705	21.45	<0.0001	Up-regulated
HOXC6	1.5304	1.3879	1.673	21.04	<0.0001	Up-regulated
FCGR3A	1.5282	1.3832	1.6733	20.65	<0.0001	Up-regulated
HMGB3	1.5281	1.3894	1.6669	21.59	<0.0001	Up-regulated
K6HF	1.528	1.0864	1.9696	6.78	<0.0001	Up-regulated
CARD17	1.5275	1.3062	1.7488	13.53	<0.0001	Up-regulated
CENPL	1.5273	1.3748	1.6798	19.63	<0.0001	Up-regulated
CENPN	1.5244	1.3694	1.6794	19.28	<0.0001	Up-regulated
TMEM92	1.5243	1.3533	1.6953	17.47	<0.0001	Up-regulated
DEPDC1B	1.5236	1.3812	1.666	20.97	<0.0001	Up-regulated
FST	1.5234	1.3838	1.663	21.38	<0.0001	Up-regulated
EFNB1	1.5232	1.3594	1.687	18.23	<0.0001	Up-regulated
DCAF13	1.5225	1.3557	1.6894	17.88	<0.0001	Up-regulated
HMGA2	1.5198	1.3824	1.6572	21.68	<0.0001	Up-regulated
ADA	1.5194	1.3819	1.6569	21.66	<0.0001	Up-regulated
ZNF484	1.5189	1.3173	1.7206	14.76	<0.0001	Up-regulated
LRRC8D	1.5188	1.3758	1.6619	20.81	<0.0001	Up-regulated
IRF9	1.5166	1.373	1.6603	20.69	<0.0001	Up-regulated
GPR180	1.5165	1.3641	1.6689	19.5	<0.0001	Up-regulated
C6orf170	1.5159	1.3045	1.7273	14.05	<0.0001	Up-regulated
KIF20B	1.5148	1.3394	1.6903	16.93	<0.0001	Up-regulated
HAS3	1.5132	1.3689	1.6576	20.55	<0.0001	Up-regulated
PABPC1L	1.513	1.2834	1.7426	12.92	<0.0001	Up-regulated
KIAA1618	1.5123	1.2617	1.7628	11.83	<0.0001	Up-regulated
LAT1-3TM	1.5114	1.0838	1.939	6.93	<0.0001	Up-regulated
STK17A	1.5111	1.3712	1.651	21.16	<0.0001	Up-regulated
RANBP1	1.5073	1.3414	1.6732	17.81	<0.0001	Up-regulated
TRIP13	1.5068	1.3683	1.6453	21.32	<0.0001	Up-regulated
IRF7	1.5061	1.3695	1.6427	21.61	<0.0001	Up-regulated
PTGFRN	1.5035	1.356	1.6511	19.97	<0.0001	Up-regulated
ADAR	1.5018	1.365	1.6386	21.52	<0.0001	Up-regulated
DSG2	1.4998	1.3604	1.6393	21.08	<0.0001	Up-regulated
P4HA2	1.4991	1.3305	1.6678	17.42	<0.0001	Up-regulated
RNF217	1.4987	1.343	1.6544	18.86	<0.0001	Up-regulated
ARTN	1.4978	1.3326	1.663	17.77	<0.0001	Up-regulated
NEIL3	1.4976	1.3282	1.6671	17.33	<0.0001	Up-regulated
RUVBL1	1.4969	1.3616	1.6322	21.69	<0.0001	Up-regulated
GLIPR1	1.4967	1.358	1.6355	21.14	<0.0001	Up-regulated
MTBP	1.4938	1.3207	1.6668	16.92	<0.0001	Up-regulated
ITGA5	1.492	1.3562	1.6278	21.53	<0.0001	Up-regulated
NUP85	1.492	1.3079	1.6761	15.88	<0.0001	Up-regulated
C9orf167	1.4914	1.2283	1.7544	11.11	<0.0001	Up-regulated
PAPD7	1.4907	1.2445	1.7369	11.87	<0.0001	Up-regulated
CSGALNACT2	1.4903	1.3377	1.6428	19.14	<0.0001	Up-regulated
COL4A2	1.4899	1.3436	1.6363	19.95	<0.0001	Up-regulated
C14orf109	1.4851	1.2203	1.75	10.99	<0.0001	Up-regulated
CCL11	1.4851	1.3496	1.6207	21.48	<0.0001	Up-regulated
TNS4	1.4851	1.3369	1.6333	19.64	<0.0001	Up-regulated
FANCI	1.4803	1.3339	1.6267	19.82	<0.0001	Up-regulated
FAM83A	1.4796	1.3352	1.6241	20.07	<0.0001	Up-regulated
FJX1	1.4796	1.3384	1.6208	20.54	<0.0001	Up-regulated
C1orf31	1.4785	1.2436	1.7133	12.34	<0.0001	Up-regulated
DSE	1.4763	1.3239	1.6287	18.98	<0.0001	Up-regulated
AGTRAP	1.4761	1.3324	1.6197	20.13	<0.0001	Up-regulated
ITPA	1.4756	1.3148	1.6364	17.99	<0.0001	Up-regulated
IL7R	1.4745	1.3384	1.6105	21.24	<0.0001	Up-regulated
PSMB9	1.4743	1.3399	1.6087	21.5	<0.0001	Up-regulated
CLSPN	1.4731	1.3246	1.6217	19.43	<0.0001	Up-regulated
STARD4	1.4729	1.3251	1.6208	19.52	<0.0001	Up-regulated
RAC2	1.4721	1.3348	1.6094	21.02	<0.0001	Up-regulated
RPS6KA4	1.4715	1.3104	1.6326	17.9	<0.0001	Up-regulated
BRMS1	1.4701	1.3329	1.6074	20.99	<0.0001	Up-regulated
ICOS	1.4701	1.3088	1.6313	17.87	<0.0001	Up-regulated
PANX1	1.4698	1.3318	1.6079	20.87	<0.0001	Up-regulated
RIPK2	1.4682	1.3045	1.6318	17.58	<0.0001	Up-regulated
ADAM10	1.4665	1.328	1.6051	20.75	<0.0001	Up-regulated
COL16A1	1.4665	1.3293	1.6037	20.95	<0.0001	Up-regulated
RAD54L	1.4644	1.3079	1.6209	18.34	<0.0001	Up-regulated
RPLP0P2	1.4625	1.2772	1.6478	15.47	<0.0001	Up-regulated
LINC00239	1.4622	1.1874	1.7369	10.43	<0.0001	Up-regulated
HOXA1	1.462	1.3226	1.6014	20.56	<0.0001	Up-regulated
ENAH	1.4617	1.3181	1.6053	19.95	<0.0001	Up-regulated
BAK1	1.4616	1.3187	1.6046	20.05	<0.0001	Up-regulated
GNA12	1.4615	1.3233	1.5997	20.72	<0.0001	Up-regulated
TTK	1.4608	1.3255	1.596	21.17	<0.0001	Up-regulated
ASAP1	1.459	1.3081	1.6098	18.96	<0.0001	Up-regulated
ARSJ	1.4576	1.2847	1.6306	16.52	<0.0001	Up-regulated
CTSL	1.4572	1.2789	1.6354	16.02	<0.0001	Up-regulated
FBXO5	1.4563	1.2889	1.6237	17.05	<0.0001	Up-regulated
IFI44L	1.4537	1.3175	1.59	20.92	<0.0001	Up-regulated
LOC101928916	1.4532	1.2205	1.6858	12.24	<0.0001	Up-regulated
FBXO45	1.4516	1.2902	1.6129	17.63	<0.0001	Up-regulated
RBM41	1.451	1.2753	1.6266	16.19	<0.0001	Up-regulated
CEBPB	1.4509	1.315	1.5867	20.94	<0.0001	Up-regulated
ESCO2	1.4507	1.2674	1.6341	15.51	<0.0001	Up-regulated
LOC100130111	1.4502	0.7366	2.1638	3.98	<0.0001	Up-regulated
ADAMTS14	1.4501	1.2791	1.6212	16.62	<0.0001	Up-regulated
NSUN2	1.4501	1.2796	1.6205	16.67	<0.0001	Up-regulated
HAUS8	1.4491	1.2678	1.6303	15.67	<0.0001	Up-regulated
KIF2C	1.4487	1.3126	1.5848	20.86	<0.0001	Up-regulated
SOCS4	1.4481	1.2783	1.6179	16.72	<0.0001	Up-regulated
ACTL6A	1.448	1.3114	1.5846	20.77	<0.0001	Up-regulated
RNASEH2A	1.4475	1.3114	1.5836	20.85	<0.0001	Up-regulated
GINS4	1.4469	1.2592	1.6346	15.11	<0.0001	Up-regulated
P2RY6	1.4464	1.2847	1.6082	17.53	<0.0001	Up-regulated
TTI1	1.4448	1.2358	1.6537	13.55	<0.0001	Up-regulated
CLEC7A	1.4445	1.304	1.585	20.14	<0.0001	Up-regulated
HOMER3	1.4441	1.3048	1.5834	20.32	<0.0001	Up-regulated
CBFB	1.4428	1.2831	1.6025	17.71	<0.0001	Up-regulated
CDCA4	1.4424	1.2993	1.5855	19.75	<0.0001	Up-regulated
KIAA1949	1.4413	1.1187	1.764	8.76	<0.0001	Up-regulated
SP140L	1.4392	1.2871	1.5914	18.54	<0.0001	Up-regulated
CCNF	1.4391	1.2783	1.5998	17.54	<0.0001	Up-regulated
FKBP14	1.438	1.2963	1.5796	19.9	<0.0001	Up-regulated
MB21D2	1.4372	1.2491	1.6253	14.97	<0.0001	Up-regulated
SLC15A3	1.4372	1.2947	1.5797	19.77	<0.0001	Up-regulated
SLC2A1	1.4363	1.2983	1.5743	20.4	<0.0001	Up-regulated
HIST1H2BH	1.4361	1.2905	1.5818	19.33	<0.0001	Up-regulated
PSMB8	1.4359	1.3006	1.5713	20.79	<0.0001	Up-regulated
CASP7	1.4354	1.2987	1.572	20.58	<0.0001	Up-regulated
CASK	1.4351	1.2959	1.5743	20.21	<0.0001	Up-regulated
CYP27B1	1.4348	1.2959	1.5736	20.25	<0.0001	Up-regulated
UBE2V2	1.4348	1.2745	1.5952	17.54	<0.0001	Up-regulated
GPX8	1.4345	1.2844	1.5847	18.72	<0.0001	Up-regulated
IL11	1.4342	1.2748	1.5936	17.63	<0.0001	Up-regulated
MAGOHB	1.4335	1.2822	1.5848	18.57	<0.0001	Up-regulated
AURKB	1.4334	1.2938	1.573	20.13	<0.0001	Up-regulated
LACTB	1.4323	1.2909	1.5738	19.85	<0.0001	Up-regulated
ADAMTS2	1.4319	1.293	1.5708	20.21	<0.0001	Up-regulated
UFD1L	1.4314	1.2575	1.6053	16.13	<0.0001	Up-regulated
RTKN	1.4283	1.2865	1.57	19.75	<0.0001	Up-regulated
EPHB2	1.4277	1.2909	1.5645	20.45	<0.0001	Up-regulated
CKS1B	1.4271	1.2773	1.5768	18.68	<0.0001	Up-regulated
RAB31	1.4271	1.2882	1.5661	20.13	<0.0001	Up-regulated
C14orf119	1.4257	1.2325	1.6189	14.46	<0.0001	Up-regulated
SH3PXD2B	1.4252	1.2787	1.5717	19.06	<0.0001	Up-regulated
SEMA3C	1.4245	1.2844	1.5647	19.92	<0.0001	Up-regulated
PRR11	1.4243	1.2746	1.5741	18.64	<0.0001	Up-regulated
ITGAX	1.421	1.2624	1.5795	17.57	<0.0001	Up-regulated
HOXC4	1.4199	1.2461	1.5937	16.02	<0.0001	Up-regulated
HAPLN3	1.4197	1.2748	1.5645	19.21	<0.0001	Up-regulated
FAM111A	1.4192	1.2483	1.5901	16.27	<0.0001	Up-regulated
NREP	1.419	1.2177	1.6203	13.82	<0.0001	Up-regulated
MIR31HG	1.4176	1.2268	1.6084	14.56	<0.0001	Up-regulated
VAV2	1.4173	1.2812	1.5534	20.41	<0.0001	Up-regulated
NRG1	1.4172	1.2818	1.5527	20.51	<0.0001	Up-regulated
PTPN12	1.4163	1.2541	1.5785	17.12	<0.0001	Up-regulated
ADPGK	1.4161	1.2466	1.5856	16.37	<0.0001	Up-regulated
CCNB1	1.416	1.279	1.553	20.26	<0.0001	Up-regulated
SLAMF8	1.4159	1.2754	1.5564	19.75	<0.0001	Up-regulated
CDCA3	1.4157	1.2753	1.5561	19.76	<0.0001	Up-regulated
CHEK2	1.4143	1.2452	1.5834	16.39	<0.0001	Up-regulated
NME1	1.4128	1.2768	1.5487	20.36	<0.0001	Up-regulated
BUB1	1.4121	1.276	1.5482	20.33	<0.0001	Up-regulated
HSP90AA2	1.4121	0.7184	2.1057	3.99	<0.0001	Up-regulated
CXorf38	1.4118	1.2307	1.5929	15.28	<0.0001	Up-regulated
MAD2L1	1.411	1.276	1.5461	20.48	<0.0001	Up-regulated
LBX2	1.4089	1.2253	1.5926	15.03	<0.0001	Up-regulated
ZNF643	1.4078	1.2209	1.5947	14.76	<0.0001	Up-regulated
EDARADD	1.4071	1.2406	1.5737	16.56	<0.0001	Up-regulated
DIAPH3	1.4069	1.2657	1.5482	19.52	<0.0001	Up-regulated
C10orf28	1.4068	1.1933	1.6202	12.92	<0.0001	Up-regulated
RBM45	1.4068	1.2233	1.5904	15.02	<0.0001	Up-regulated
ADAM8	1.4063	1.2697	1.5429	20.17	<0.0001	Up-regulated
E2F3	1.4051	1.2692	1.541	20.26	<0.0001	Up-regulated
LINC00115	1.4047	1.1472	1.6623	10.69	<0.0001	Up-regulated
SKA3	1.4026	1.2376	1.5676	16.66	<0.0001	Up-regulated
ZNFX1	1.4022	1.2591	1.5452	19.21	<0.0001	Up-regulated
ODZ3	1.4002	1.1951	1.6052	13.38	<0.0001	Up-regulated
KIAA1524	1.3983	1.2421	1.5545	17.54	<0.0001	Up-regulated
NAV1	1.3981	1.2562	1.54	19.31	<0.0001	Up-regulated
MRPL47	1.3974	1.2311	1.5637	16.47	<0.0001	Up-regulated
NSMCE2	1.3972	1.2124	1.5819	14.82	<0.0001	Up-regulated
CENPW	1.3963	1.2113	1.5813	14.79	<0.0001	Up-regulated
IFIH1	1.3959	1.2584	1.5333	19.9	<0.0001	Up-regulated
ISY1	1.3959	1.2163	1.5755	15.23	<0.0001	Up-regulated
SUGCT	1.3958	1.1835	1.6081	12.88	<0.0001	Up-regulated
ITPR3	1.3954	1.2582	1.5325	19.95	<0.0001	Up-regulated
PTPRK	1.3945	1.257	1.532	19.88	<0.0001	Up-regulated
SAMSN1	1.3945	1.2513	1.5377	19.08	<0.0001	Up-regulated
TNFRSF6B	1.3938	1.1872	1.6003	13.23	<0.0001	Up-regulated
LMNB2	1.3929	1.2522	1.5336	19.4	<0.0001	Up-regulated
C9orf100	1.3928	1.1814	1.6043	12.91	<0.0001	Up-regulated
ANKLE2	1.3924	1.2408	1.544	18	<0.0001	Up-regulated
MGC45800	1.3921	1.1843	1.5998	13.13	<0.0001	Up-regulated
CCL3	1.3919	1.2444	1.5394	18.49	<0.0001	Up-regulated
FAM49B	1.3907	1.248	1.5333	19.11	<0.0001	Up-regulated
GALNT10	1.3903	1.2535	1.5271	19.92	<0.0001	Up-regulated
RAB23	1.3898	1.2487	1.5309	19.3	<0.0001	Up-regulated
MKI67	1.389	1.2505	1.5274	19.66	<0.0001	Up-regulated
ZWINT	1.3884	1.253	1.5238	20.1	<0.0001	Up-regulated
C1orf112	1.3869	1.1919	1.5819	13.94	<0.0001	Up-regulated
CDK6	1.3849	1.2455	1.5243	19.47	<0.0001	Up-regulated
RCC2	1.384	1.2408	1.5272	18.94	<0.0001	Up-regulated
CXCL9	1.3834	1.2487	1.518	20.14	<0.0001	Up-regulated
ITGAV	1.3833	1.2451	1.5216	19.61	<0.0001	Up-regulated
RBM28	1.3832	1.2145	1.552	16.06	<0.0001	Up-regulated
CHPF2	1.383	1.2331	1.533	18.07	<0.0001	Up-regulated
FXYD5	1.3827	1.2443	1.521	19.59	<0.0001	Up-regulated
MCM8	1.3827	1.2395	1.5259	18.92	<0.0001	Up-regulated
C12orf4	1.3813	1.2009	1.5618	15	<0.0001	Up-regulated
SLFN5	1.3804	1.23	1.5308	17.99	<0.0001	Up-regulated
CALU	1.3792	1.2419	1.5165	19.69	<0.0001	Up-regulated
PRKDC	1.3792	1.2432	1.5151	19.88	<0.0001	Up-regulated
LRRC59	1.3791	1.2105	1.5478	16.02	<0.0001	Up-regulated
C22orf46	1.3789	1.1493	1.6085	11.77	<0.0001	Up-regulated
RRN3P3	1.3782	1.1408	1.6156	11.38	<0.0001	Up-regulated
PCNXL3	1.3779	1.1082	1.6477	10.01	<0.0001	Up-regulated
TAP2	1.3778	1.2445	1.511	20.27	<0.0001	Up-regulated
PIF1	1.3776	1.2006	1.5545	15.26	<0.0001	Up-regulated
ECGF1	1.3775	1.0953	1.6598	9.57	<0.0001	Up-regulated
PAK2	1.3775	1.2409	1.5141	19.77	<0.0001	Up-regulated
NUDCD1	1.3772	1.2033	1.5511	15.52	<0.0001	Up-regulated
STC2	1.3766	1.2397	1.5136	19.7	<0.0001	Up-regulated
SPECC1	1.3741	1.1628	1.5854	12.75	<0.0001	Up-regulated
IMPDH1	1.3707	1.2126	1.5287	17	<0.0001	Up-regulated
NDE1	1.3706	1.231	1.5101	19.25	<0.0001	Up-regulated
SH2D5	1.3691	1.1394	1.5987	11.69	<0.0001	Up-regulated
WNT7B	1.3691	1.2	1.5383	15.86	<0.0001	Up-regulated
PSMA4	1.3689	1.2088	1.529	16.76	<0.0001	Up-regulated
C2orf43	1.3687	1.1423	1.595	11.85	<0.0001	Up-regulated
EGFL6	1.3687	1.2046	1.5328	16.35	<0.0001	Up-regulated
NCAPD2	1.3687	1.2244	1.513	18.59	<0.0001	Up-regulated
KIRREL	1.3673	1.2149	1.5197	17.59	<0.0001	Up-regulated
CHTF18	1.3636	1.1969	1.5304	16.03	<0.0001	Up-regulated
GTSE1	1.3633	1.2265	1.5	19.53	<0.0001	Up-regulated
TGIF1	1.3631	1.2259	1.5003	19.47	<0.0001	Up-regulated
C1orf131	1.3625	1.1762	1.5487	14.34	<0.0001	Up-regulated
NVL	1.3624	1.2022	1.5225	16.67	<0.0001	Up-regulated
ECOP	1.3621	0.9474	1.7769	6.44	<0.0001	Up-regulated
GPR172A	1.3616	1.1727	1.5504	14.13	<0.0001	Up-regulated
LOC100129960	1.3602	1.0816	1.6387	9.57	<0.0001	Up-regulated
HMMR	1.3589	1.2227	1.495	19.56	<0.0001	Up-regulated
RGS20	1.3589	1.2224	1.4955	19.5	<0.0001	Up-regulated
NCBP1	1.3587	1.1984	1.519	16.61	<0.0001	Up-regulated
MICALCL	1.3582	1.1672	1.5492	13.94	<0.0001	Up-regulated
PPP1R14C	1.358	1.2161	1.4999	18.76	<0.0001	Up-regulated
ADAMTS6	1.3579	1.1894	1.5263	15.8	<0.0001	Up-regulated
LOC100505971	1.3577	1.0062	1.7091	7.57	<0.0001	Up-regulated
AVL9	1.3568	1.1824	1.5313	15.25	<0.0001	Up-regulated
TXNDC12	1.3566	1.1882	1.525	15.79	<0.0001	Up-regulated
ALOX12P2	1.3544	1.1775	1.5312	15.01	<0.0001	Up-regulated
CDK12	1.3544	1.1417	1.5671	12.48	<0.0001	Up-regulated
OCIAD2	1.3544	1.2119	1.4969	18.63	<0.0001	Up-regulated
AHR	1.3535	1.2162	1.4909	19.32	<0.0001	Up-regulated
BAX	1.3529	1.2177	1.488	19.62	<0.0001	Up-regulated
HIST1H3G	1.3505	1.1876	1.5134	16.25	<0.0001	Up-regulated
PLOD3	1.3505	1.2138	1.4871	19.37	<0.0001	Up-regulated
XRCC4	1.3503	1.2139	1.4866	19.41	<0.0001	Up-regulated
CYTSB	1.3498	1.0564	1.6433	9.02	<0.0001	Up-regulated
HAUS6	1.3492	1.166	1.5324	14.43	<0.0001	Up-regulated
NCAPG	1.3488	1.1983	1.4993	17.57	<0.0001	Up-regulated
RAI14	1.3487	1.1918	1.5056	16.84	<0.0001	Up-regulated
APP	1.347	1.2035	1.4906	18.39	<0.0001	Up-regulated
F2RL2	1.3469	1.209	1.4849	19.13	<0.0001	Up-regulated
CA9	1.3468	1.1885	1.5051	16.68	<0.0001	Up-regulated
MCM4	1.3468	1.2114	1.4823	19.49	<0.0001	Up-regulated
SLC20A1	1.3466	1.2108	1.4824	19.44	<0.0001	Up-regulated
GPRIN1	1.3459	1.1667	1.5251	14.72	<0.0001	Up-regulated
APOBEC3B	1.3458	1.2085	1.483	19.22	<0.0001	Up-regulated
UBE2T	1.3454	1.2037	1.4871	18.61	<0.0001	Up-regulated
WDR76	1.3452	1.1653	1.525	14.66	<0.0001	Up-regulated
BCAS4	1.3449	1.1768	1.5129	15.68	<0.0001	Up-regulated
LRP12	1.3443	1.2029	1.4857	18.63	<0.0001	Up-regulated
BICD1	1.344	1.2085	1.4795	19.44	<0.0001	Up-regulated
KIF18B	1.344	1.1798	1.5082	16.05	<0.0001	Up-regulated
FASTKD3	1.3439	1.1762	1.5115	15.71	<0.0001	Up-regulated
GPR172B	1.3439	1.1482	1.5397	13.45	<0.0001	Up-regulated
LEPREL1	1.3439	1.1929	1.4949	17.44	<0.0001	Up-regulated
COL13A1	1.3434	1.2076	1.4792	19.39	<0.0001	Up-regulated
CCL4	1.3429	1.1921	1.4937	17.45	<0.0001	Up-regulated
TMX1	1.3425	1.1977	1.4874	18.16	<0.0001	Up-regulated
SOAT1	1.3424	1.2031	1.4817	18.88	<0.0001	Up-regulated
NRP2	1.3423	1.2059	1.4786	19.3	<0.0001	Up-regulated
HIST1H4I	1.3417	1.1733	1.5101	15.62	<0.0001	Up-regulated
TLR2	1.3415	1.1985	1.4845	18.39	<0.0001	Up-regulated
C12orf75	1.3411	1.1731	1.5092	15.64	<0.0001	Up-regulated
NADKD1	1.34	0.993	1.6871	7.57	<0.0001	Up-regulated
MCM2	1.3396	1.2023	1.4768	19.13	<0.0001	Up-regulated
PSMD14	1.3396	1.1793	1.5	16.37	<0.0001	Up-regulated
MUC12	1.338	1.1174	1.5585	11.89	<0.0001	Up-regulated
RELT	1.3378	1.1582	1.5173	14.6	<0.0001	Up-regulated
F2R	1.3375	1.2031	1.4719	19.51	<0.0001	Up-regulated
IFIT1	1.3363	1.2029	1.4697	19.63	<0.0001	Up-regulated
CENPF	1.3362	1.1987	1.4737	19.05	<0.0001	Up-regulated
APOBR	1.336	1.0819	1.59	10.31	<0.0001	Up-regulated
PCDH7	1.3359	1.2013	1.4705	19.46	<0.0001	Up-regulated
SCO2	1.3353	1.1829	1.4877	17.17	<0.0001	Up-regulated
C19orf40	1.3347	1.1284	1.5409	12.68	<0.0001	Up-regulated
LHFPL2	1.3346	1.197	1.4723	19	<0.0001	Up-regulated
HERC5	1.3343	1.1923	1.4762	18.42	<0.0001	Up-regulated
CEP78	1.3338	1.1308	1.5368	12.88	<0.0001	Up-regulated
BLM	1.3326	1.1963	1.469	19.16	<0.0001	Up-regulated
MTHFD2	1.3324	1.1952	1.4697	19.03	<0.0001	Up-regulated
CDK1	1.3323	1.1574	1.5073	14.93	<0.0001	Up-regulated
TNFRSF10B	1.3317	1.194	1.4694	18.95	<0.0001	Up-regulated
NAA10	1.3305	1.1274	1.5337	12.84	<0.0001	Up-regulated
GINS2	1.3302	1.1846	1.4759	17.9	<0.0001	Up-regulated
FPR3	1.33	1.1858	1.4742	18.08	<0.0001	Up-regulated
PI15	1.3295	1.1922	1.4668	18.98	<0.0001	Up-regulated
C5orf62	1.328	1.059	1.5971	9.67	<0.0001	Up-regulated
INTS8	1.3253	1.1462	1.5043	14.51	<0.0001	Up-regulated
PLK4	1.325	1.1896	1.4604	19.18	<0.0001	Up-regulated
DNAJC2	1.3246	1.1519	1.4974	15.03	<0.0001	Up-regulated
GMFB	1.3233	1.1882	1.4584	19.2	<0.0001	Up-regulated
RRM2	1.3232	1.1854	1.461	18.82	<0.0001	Up-regulated
KHDC1L	1.3224	1.1392	1.5057	14.14	<0.0001	Up-regulated
LY6K	1.3222	1.1816	1.4627	18.44	<0.0001	Up-regulated
CGB8	1.322	0.9901	1.6539	7.81	<0.0001	Up-regulated
FBXO6	1.3211	1.1808	1.4614	18.46	<0.0001	Up-regulated
BCAT1	1.3203	1.1849	1.4556	19.11	<0.0001	Up-regulated
OAS1	1.3195	1.1741	1.4649	17.79	<0.0001	Up-regulated
TP63	1.3195	1.1738	1.4653	17.75	<0.0001	Up-regulated
LDHA	1.3186	1.1528	1.4844	15.59	<0.0001	Up-regulated
NCOA3	1.3186	1.1617	1.4755	16.47	<0.0001	Up-regulated
PSMB3	1.3178	1.1826	1.4531	19.1	<0.0001	Up-regulated
TMEM48	1.3178	1.1256	1.5099	13.44	<0.0001	Up-regulated
ARHGAP11A	1.3164	1.1545	1.4783	15.93	<0.0001	Up-regulated
SP140	1.3158	1.1453	1.4863	15.13	<0.0001	Up-regulated
WRAP53	1.3154	1.1122	1.5186	12.69	<0.0001	Up-regulated
MRTO4	1.3146	1.1696	1.4597	17.77	<0.0001	Up-regulated
DSCC1	1.3136	1.1176	1.5096	13.14	<0.0001	Up-regulated
DNA2	1.3134	1.1278	1.499	13.87	<0.0001	Up-regulated
NMI	1.3131	1.1691	1.4571	17.87	<0.0001	Up-regulated
SNAPC1	1.3131	1.1784	1.4478	19.11	<0.0001	Up-regulated
MTF2	1.313	1.1558	1.4702	16.37	<0.0001	Up-regulated
SPRY4	1.3122	1.1444	1.48	15.33	<0.0001	Up-regulated
ADAMDEC1	1.3116	1.1771	1.446	19.12	<0.0001	Up-regulated
CCDC77	1.3113	1.1435	1.479	15.32	<0.0001	Up-regulated
EME1	1.3107	1.1689	1.4526	18.11	<0.0001	Up-regulated
ASCC3	1.3103	1.149	1.4717	15.92	<0.0001	Up-regulated
IRS1	1.3075	1.1719	1.4432	18.89	<0.0001	Up-regulated
INTS7	1.3062	1.1307	1.4817	14.59	<0.0001	Up-regulated
TRAF3	1.3045	1.1508	1.4581	16.64	<0.0001	Up-regulated
FANCD2	1.3044	1.1391	1.4697	15.47	<0.0001	Up-regulated
NCLN	1.3025	1.1342	1.4708	15.17	<0.0001	Up-regulated
MX1	1.3016	1.1686	1.4345	19.19	<0.0001	Up-regulated
TEAD4	1.301	1.1662	1.4358	18.91	<0.0001	Up-regulated
FMNL3	1.3004	1.1586	1.4422	17.98	<0.0001	Up-regulated
MED10	1.3003	1.1523	1.4483	17.22	<0.0001	Up-regulated
KIF26B	1.2995	1.1566	1.4424	17.83	<0.0001	Up-regulated
RRAS2	1.2991	1.1649	1.4334	18.96	<0.0001	Up-regulated
MTCL1	1.299	1.0998	1.4983	12.78	<0.0001	Up-regulated
SARNP	1.299	1.0933	1.5047	12.38	<0.0001	Up-regulated
PARN	1.2987	1.1411	1.4564	16.15	<0.0001	Up-regulated
LOC100128242	1.2983	0.5989	1.9978	3.64	0.0003	Up-regulated
GMNN	1.2976	1.1583	1.437	18.25	<0.0001	Up-regulated
FERMT1	1.2961	1.1463	1.446	16.95	<0.0001	Up-regulated
SNRPG	1.295	1.1212	1.4689	14.6	<0.0001	Up-regulated
KRT75	1.2947	1.1519	1.4376	17.76	<0.0001	Up-regulated
VCPIP1	1.2919	1.1223	1.4614	14.93	<0.0001	Up-regulated
WDR67	1.2919	1.0962	1.4875	12.94	<0.0001	Up-regulated
SLC28A3	1.2904	1.1499	1.4308	18.01	<0.0001	Up-regulated
PTPRZ1	1.2899	1.1546	1.4252	18.68	<0.0001	Up-regulated
EMG1	1.2896	1.1302	1.449	15.85	<0.0001	Up-regulated
CCRN4L	1.2883	1.1402	1.4363	17.06	<0.0001	Up-regulated
PRPF4	1.2874	1.1279	1.4468	15.83	<0.0001	Up-regulated
CMPK2	1.2864	1.126	1.4469	15.71	<0.0001	Up-regulated
IDO1	1.285	1.146	1.424	18.11	<0.0001	Up-regulated
CCM2	1.2849	1.1424	1.4275	17.66	<0.0001	Up-regulated
PPP4R4	1.2849	1.1389	1.4308	17.26	<0.0001	Up-regulated
CAMSAP2	1.2847	1.1115	1.4579	14.54	<0.0001	Up-regulated
MCM6	1.2844	1.1258	1.4431	15.87	<0.0001	Up-regulated
ZMYM1	1.2843	1.1149	1.4537	14.86	<0.0001	Up-regulated
SNRPB2	1.2831	1.1275	1.4387	16.16	<0.0001	Up-regulated
BRIX1	1.2828	1.0829	1.4826	12.58	<0.0001	Up-regulated
MLKL	1.2828	1.1114	1.4541	14.67	<0.0001	Up-regulated
MRPL13	1.2821	1.141	1.4233	17.8	<0.0001	Up-regulated
FCGR2A	1.2816	1.1424	1.4209	18.04	<0.0001	Up-regulated
C13orf34	1.2811	0.9836	1.5786	8.44	<0.0001	Up-regulated
PATL1	1.2795	1.0995	1.4594	13.94	<0.0001	Up-regulated
C15orf42	1.2792	1.0693	1.4891	11.94	<0.0001	Up-regulated
CENPK	1.2783	1.1288	1.4278	16.76	<0.0001	Up-regulated
ATP1B3	1.2775	1.1425	1.4125	18.54	<0.0001	Up-regulated
COL6A3	1.2774	1.1414	1.4134	18.41	<0.0001	Up-regulated
CEP290	1.2767	1.1159	1.4375	15.56	<0.0001	Up-regulated
PLAC1	1.2765	1.1385	1.4146	18.12	<0.0001	Up-regulated
IQCJ-SCHIP1	1.2763	1.0513	1.5013	11.12	<0.0001	Up-regulated
ARHGEF1	1.2762	1.1187	1.4337	15.88	<0.0001	Up-regulated
CHST15	1.2761	1.1285	1.4238	16.94	<0.0001	Up-regulated
SULF1	1.2756	1.1379	1.4134	18.15	<0.0001	Up-regulated
MASTL	1.2752	1.1319	1.4185	17.44	<0.0001	Up-regulated
BOP1	1.2744	1.13	1.4189	17.29	<0.0001	Up-regulated
TREM1	1.2743	1.1394	1.4092	18.52	<0.0001	Up-regulated
COL22A1	1.2742	1.108	1.4404	15.03	<0.0001	Up-regulated
RUNX3	1.2739	1.1406	1.4072	18.73	<0.0001	Up-regulated
TAGLN2	1.2735	1.1394	1.4077	18.61	<0.0001	Up-regulated
LAMP3	1.2734	1.1408	1.4059	18.83	<0.0001	Up-regulated
BUB1B	1.2731	1.1395	1.4067	18.67	<0.0001	Up-regulated
DDX11	1.2728	1.1061	1.4394	14.97	<0.0001	Up-regulated
LOC100129518	1.2725	1.0491	1.4959	11.16	<0.0001	Up-regulated
VRK1	1.2722	1.1158	1.4286	15.94	<0.0001	Up-regulated
DSN1	1.2718	1.1253	1.4184	17.01	<0.0001	Up-regulated
PALB2	1.2718	1.0882	1.4555	13.57	<0.0001	Up-regulated
COL3A1	1.2716	1.1389	1.4043	18.78	<0.0001	Up-regulated
PSMA6	1.2716	1.0959	1.4474	14.18	<0.0001	Up-regulated
DONSON	1.2707	1.1067	1.4347	15.19	<0.0001	Up-regulated
HOXD13	1.2704	1.1033	1.4374	14.91	<0.0001	Up-regulated
AFAP1L2	1.2694	1.1271	1.4118	17.48	<0.0001	Up-regulated
HIST1H2BF	1.269	1.1045	1.4336	15.11	<0.0001	Up-regulated
HIST1H2BD	1.2687	1.1347	1.4027	18.56	<0.0001	Up-regulated
NID2	1.2685	1.1331	1.4039	18.37	<0.0001	Up-regulated
MMP14	1.2682	1.1333	1.4032	18.42	<0.0001	Up-regulated
TRMT6	1.2679	1.1177	1.4181	16.55	<0.0001	Up-regulated
PRR5L	1.2673	1.106	1.4286	15.4	<0.0001	Up-regulated
FN1	1.267	1.1332	1.4009	18.55	<0.0001	Up-regulated
LOC100132891	1.2663	1.0146	1.5181	9.86	<0.0001	Up-regulated
PSMA3	1.2652	1.1064	1.424	15.62	<0.0001	Up-regulated
FBXL6	1.2642	1.1003	1.428	15.13	<0.0001	Up-regulated
MAP4K2	1.2637	1.1097	1.4177	16.08	<0.0001	Up-regulated
SHOX2	1.2637	1.1311	1.3962	18.68	<0.0001	Up-regulated
YEATS2	1.2637	1.121	1.4065	17.35	<0.0001	Up-regulated
OSTM1	1.2634	1.1222	1.4046	17.54	<0.0001	Up-regulated
NIN	1.2619	1.0897	1.434	14.37	<0.0001	Up-regulated
RAD21	1.2616	1.1057	1.4175	15.86	<0.0001	Up-regulated
NCRNA00152	1.2604	0.9715	1.5494	8.55	<0.0001	Up-regulated
BRCA2	1.2593	1.0895	1.4291	14.54	<0.0001	Up-regulated
GALNT2	1.259	1.1242	1.3939	18.3	<0.0001	Up-regulated
WDR54	1.2586	1.1095	1.4078	16.54	<0.0001	Up-regulated
EIF4A3	1.2583	1.0858	1.4308	14.3	<0.0001	Up-regulated
TUG1	1.258	1.0896	1.4264	14.64	<0.0001	Up-regulated
HIST1H2BO	1.2576	1.0926	1.4226	14.94	<0.0001	Up-regulated
SEC22A	1.257	1.0848	1.4292	14.31	<0.0001	Up-regulated
STEAP1	1.2569	1.1216	1.3923	18.21	<0.0001	Up-regulated
NEDD1	1.2567	1.1158	1.3977	17.47	<0.0001	Up-regulated
SLC30A7	1.2549	1.1132	1.3967	17.35	<0.0001	Up-regulated
CD86	1.2547	1.1213	1.3881	18.44	<0.0001	Up-regulated
DTL	1.2542	1.1047	1.4036	16.45	<0.0001	Up-regulated
RPS6KA1	1.2542	1.1208	1.3877	18.42	<0.0001	Up-regulated
GTPBP4	1.2538	1.0884	1.4192	14.86	<0.0001	Up-regulated
SLC2A9	1.2533	1.089	1.4175	14.96	<0.0001	Up-regulated
TFG	1.2522	1.0905	1.414	15.17	<0.0001	Up-regulated
HAUS1	1.252	1.0426	1.4615	11.72	<0.0001	Up-regulated
RGS19	1.2514	1.1167	1.3861	18.2	<0.0001	Up-regulated
TAPBP	1.251	1.1195	1.3825	18.65	<0.0001	Up-regulated
HIST1H3F	1.2509	1.0851	1.4167	14.79	<0.0001	Up-regulated
HIST1H2BL	1.2503	1.0744	1.4262	13.93	<0.0001	Up-regulated
NFE2L3	1.2491	1.111	1.3872	17.73	<0.0001	Up-regulated
SPHK1	1.2484	1.1064	1.3905	17.23	<0.0001	Up-regulated
RNF213	1.2483	1.0879	1.4088	15.25	<0.0001	Up-regulated
CCNE2	1.2479	1.1138	1.382	18.24	<0.0001	Up-regulated
DUSP10	1.2479	1.1147	1.3812	18.35	<0.0001	Up-regulated
HSP90AA1	1.2479	1.1121	1.3837	18.01	<0.0001	Up-regulated
GFI1	1.2476	1.0886	1.4066	15.38	<0.0001	Up-regulated
TRIM21	1.2476	1.1126	1.3826	18.11	<0.0001	Up-regulated
MPHOSPH6	1.2473	1.0902	1.4044	15.56	<0.0001	Up-regulated
ASPM	1.2466	1.1059	1.3873	17.36	<0.0001	Up-regulated
CDT1	1.2465	1.0874	1.4056	15.36	<0.0001	Up-regulated
HAUS3	1.2461	1.053	1.4392	12.65	<0.0001	Up-regulated
ZC3H7A	1.2461	1.0766	1.4156	14.41	<0.0001	Up-regulated
P4HA1	1.2448	1.1115	1.3781	18.3	<0.0001	Up-regulated
KRTAP4-1	1.2444	1.0634	1.4255	13.47	<0.0001	Up-regulated
SLC38A6	1.244	1.1104	1.3776	18.25	<0.0001	Up-regulated
KYNU	1.2433	1.1093	1.3773	18.18	<0.0001	Up-regulated
FADD	1.2429	1.1102	1.3757	18.35	<0.0001	Up-regulated
APOL2	1.2423	1.1038	1.3808	17.58	<0.0001	Up-regulated
DKK1	1.2418	1.1087	1.3749	18.28	<0.0001	Up-regulated
MZT1	1.2414	1.0574	1.4254	13.22	<0.0001	Up-regulated
RBM18	1.2407	1.0622	1.4192	13.62	<0.0001	Up-regulated
KIF20A	1.2406	1.0927	1.3885	16.44	<0.0001	Up-regulated
EFR3A	1.2397	1.0572	1.4221	13.32	<0.0001	Up-regulated
CBLB	1.2395	1.1054	1.3737	18.11	<0.0001	Up-regulated
CARD16	1.2394	1.079	1.3997	15.15	<0.0001	Up-regulated
NLRC5	1.2392	1.0919	1.3865	16.49	<0.0001	Up-regulated
FLVCR1	1.2388	1.0472	1.4305	12.67	<0.0001	Up-regulated
FAM89A	1.2387	1.0963	1.3811	17.05	<0.0001	Up-regulated
SIKE1	1.2387	1.0434	1.434	12.43	<0.0001	Up-regulated
SLC7A6	1.2387	1.1031	1.3743	17.9	<0.0001	Up-regulated
CLEC12A	1.2386	1.0989	1.3782	17.39	<0.0001	Up-regulated
IFNAR2	1.2381	1.1049	1.3713	18.21	<0.0001	Up-regulated
LINC00311	1.2377	0.9747	1.5008	9.22	<0.0001	Up-regulated
UTP6	1.2376	1.0602	1.4149	13.67	<0.0001	Up-regulated
C2orf44	1.2374	1.0106	1.4641	10.7	<0.0001	Up-regulated
AGPS	1.2369	1.1018	1.372	17.95	<0.0001	Up-regulated
DOCK5	1.2363	1.0968	1.3759	17.36	<0.0001	Up-regulated
DPP9	1.2345	1.0666	1.4024	14.41	<0.0001	Up-regulated
CENPE	1.2342	1.0916	1.3769	16.96	<0.0001	Up-regulated
RFX8	1.2338	0.9548	1.5129	8.67	<0.0001	Up-regulated
PGM3	1.233	1.072	1.3939	15.01	<0.0001	Up-regulated
TMEM2	1.233	1.0842	1.3819	16.24	<0.0001	Up-regulated
MARVELD1	1.2327	1.0745	1.3909	15.27	<0.0001	Up-regulated
DLEU2	1.2326	1.0728	1.3925	15.11	<0.0001	Up-regulated
EN1	1.2325	1.0936	1.3715	17.38	<0.0001	Up-regulated
RC3H2	1.2324	1.0868	1.3781	16.58	<0.0001	Up-regulated
KCNMB3	1.2322	1.0482	1.4162	13.13	<0.0001	Up-regulated
CCAR1	1.232	1.0506	1.4135	13.31	<0.0001	Up-regulated
HSP90B1	1.2301	1.0942	1.366	17.74	<0.0001	Up-regulated
DPP3	1.2298	1.0929	1.3666	17.61	<0.0001	Up-regulated
CLIC4	1.2292	1.0935	1.365	17.75	<0.0001	Up-regulated
NUSAP1	1.2287	1.0889	1.3684	17.23	<0.0001	Up-regulated
SCG5	1.2287	1.0832	1.3742	16.55	<0.0001	Up-regulated
RAB29	1.2286	1.0331	1.424	12.32	<0.0001	Up-regulated
SPC25	1.2279	1.0896	1.3662	17.4	<0.0001	Up-regulated
GNPNAT1	1.2276	1.063	1.3923	14.61	<0.0001	Up-regulated
ACSL4	1.2274	1.0881	1.3667	17.27	<0.0001	Up-regulated
LOX	1.227	1.0925	1.3615	17.88	<0.0001	Up-regulated
GSDMB	1.2266	1.051	1.4023	13.69	<0.0001	Up-regulated
MEFV	1.2263	1.0649	1.3877	14.89	<0.0001	Up-regulated
RHBDF2	1.2261	1.0594	1.3928	14.41	<0.0001	Up-regulated
TOP2A	1.2258	1.0907	1.3609	17.78	<0.0001	Up-regulated
MTERFD1	1.2257	1.0338	1.4176	12.52	<0.0001	Up-regulated
MED6	1.2253	1.0699	1.3806	15.46	<0.0001	Up-regulated
C12orf11	1.2252	1.0146	1.4357	11.4	<0.0001	Up-regulated
SGOL2	1.2247	1.0714	1.3779	15.66	<0.0001	Up-regulated
CKAP5	1.2245	1.0891	1.3598	17.73	<0.0001	Up-regulated
PDCD10	1.2243	1.0663	1.3822	15.19	<0.0001	Up-regulated
C6orf173	1.2241	0.9208	1.5274	7.91	<0.0001	Up-regulated
KIAA0101	1.224	1.0759	1.3721	16.2	<0.0001	Up-regulated
FURIN	1.2236	1.0683	1.3789	15.44	<0.0001	Up-regulated
PSMA5	1.2231	1.0669	1.3794	15.34	<0.0001	Up-regulated
RPN2	1.2227	1.0687	1.3768	15.56	<0.0001	Up-regulated
RPN1	1.2226	1.068	1.3771	15.51	<0.0001	Up-regulated
LTBP1	1.2222	1.0887	1.3557	17.95	<0.0001	Up-regulated
TNFRSF18	1.222	1.0544	1.3895	14.29	<0.0001	Up-regulated
MCM7	1.2208	1.0871	1.3545	17.89	<0.0001	Up-regulated
ISG20	1.2193	1.0878	1.3508	18.17	<0.0001	Up-regulated
CCDC88A	1.2192	1.0721	1.3662	16.25	<0.0001	Up-regulated
LPCAT2	1.2191	1.0703	1.3679	16.06	<0.0001	Up-regulated
LPAR3	1.2185	1.0724	1.3647	16.34	<0.0001	Up-regulated
ZBP1	1.2184	1.0557	1.381	14.68	<0.0001	Up-regulated
C1orf74	1.2181	1.0396	1.3965	13.38	<0.0001	Up-regulated
PNO1	1.2175	1.0779	1.3572	17.09	<0.0001	Up-regulated
BCL2A1	1.2172	1.0826	1.3518	17.72	<0.0001	Up-regulated
PRC1	1.2161	1.0784	1.3537	17.32	<0.0001	Up-regulated
FAM54A	1.2153	1.0288	1.4018	12.77	<0.0001	Up-regulated
POT1	1.2147	1.0583	1.371	15.23	<0.0001	Up-regulated
LY6E	1.2141	1.0802	1.3479	17.77	<0.0001	Up-regulated
RHEBL1	1.2141	1.049	1.3793	14.41	<0.0001	Up-regulated
ALG3	1.214	1.0589	1.3691	15.34	<0.0001	Up-regulated
PFN1	1.214	1.0805	1.3476	17.82	<0.0001	Up-regulated
KDELC1	1.2138	1.0513	1.3762	14.64	<0.0001	Up-regulated
GNGT1	1.2131	1.0555	1.3708	15.08	<0.0001	Up-regulated
RIN2	1.2128	1.0772	1.3484	17.53	<0.0001	Up-regulated
CTSV	1.2126	1.0183	1.4068	12.23	<0.0001	Up-regulated
TMED7-TICAM2	1.2126	0.9613	1.464	9.46	<0.0001	Up-regulated
CDK4	1.2125	1.0579	1.3672	15.37	<0.0001	Up-regulated
SLC39A6	1.2122	1.0759	1.3485	17.43	<0.0001	Up-regulated
PPP1R14B	1.212	1.0579	1.3661	15.42	<0.0001	Up-regulated
IFIT2	1.2111	1.0774	1.3448	17.76	<0.0001	Up-regulated
SIGLEC12	1.2105	1.0344	1.3866	13.47	<0.0001	Up-regulated
EIF5A2	1.2103	1.0713	1.3493	17.07	<0.0001	Up-regulated
HAPLN1	1.2103	1.0535	1.3671	15.13	<0.0001	Up-regulated
PAG1	1.2103	1.0712	1.3495	17.05	<0.0001	Up-regulated
PNPT1	1.2092	1.067	1.3515	16.66	<0.0001	Up-regulated
RAD51	1.2092	1.0768	1.3416	17.9	<0.0001	Up-regulated
IL1RAP	1.209	1.0743	1.3438	17.58	<0.0001	Up-regulated
LIN9	1.2088	1.0406	1.3769	14.09	<0.0001	Up-regulated
CASP8	1.2081	1.0553	1.361	15.49	<0.0001	Up-regulated
SLC7A6OS	1.2081	1.0423	1.3739	14.28	<0.0001	Up-regulated
UAP1L1	1.2064	1.0414	1.3713	14.33	<0.0001	Up-regulated
ANO1	1.2061	1.06	1.3523	16.18	<0.0001	Up-regulated
CEP135	1.2058	1.0468	1.3648	14.86	<0.0001	Up-regulated
EIF3B	1.2056	1.0405	1.3707	14.31	<0.0001	Up-regulated
MCM5	1.2056	1.0723	1.3388	17.73	<0.0001	Up-regulated
NOP56	1.2056	1.0233	1.3879	12.96	<0.0001	Up-regulated
GSDMD	1.2053	1.0582	1.3523	16.06	<0.0001	Up-regulated
LSG1	1.2049	1.0377	1.3721	14.12	<0.0001	Up-regulated
PSMG3	1.2034	1.0245	1.3822	13.19	<0.0001	Up-regulated
CDC45L	1.2033	0.96	1.4467	9.69	<0.0001	Up-regulated
DEPDC1	1.2029	1.0618	1.3439	16.72	<0.0001	Up-regulated
NEK6	1.2029	1.0617	1.3442	16.69	<0.0001	Up-regulated
PHF20L1	1.2025	1.0361	1.3689	14.16	<0.0001	Up-regulated
ATAD3B	1.2024	1.0271	1.3777	13.44	<0.0001	Up-regulated
KIAA0196	1.2013	1.0222	1.3803	13.15	<0.0001	Up-regulated
C7orf11	1.2006	1.0024	1.3988	11.87	<0.0001	Up-regulated
NRAS	1.2006	1.065	1.3362	17.36	<0.0001	Up-regulated
ARL14	1.2005	1.0601	1.3409	16.76	<0.0001	Up-regulated
MAD1L1	1.2002	1.0469	1.3535	15.35	<0.0001	Up-regulated
S1PR5	1.1999	1.0235	1.3763	13.33	<0.0001	Up-regulated
HIST1H2BK	1.1997	1.0674	1.332	17.77	<0.0001	Up-regulated
LRRC42	1.1992	1.0418	1.3566	14.94	<0.0001	Up-regulated
NOP2	1.1992	1.0586	1.3397	16.72	<0.0001	Up-regulated
FZD6	1.1991	1.0629	1.3353	17.26	<0.0001	Up-regulated
HELB	1.1989	1.0323	1.3654	14.11	<0.0001	Up-regulated
MX2	1.1989	1.0647	1.333	17.52	<0.0001	Up-regulated
PPIL1	1.1989	1.0336	1.3643	14.21	<0.0001	Up-regulated
LLPH	1.1987	1.051	1.3463	15.91	<0.0001	Up-regulated
SENP5	1.1976	1.0378	1.3574	14.69	<0.0001	Up-regulated
HIST1H3J	1.1974	1.0248	1.3699	13.6	<0.0001	Up-regulated
METTL5	1.1973	1.0303	1.3642	14.06	<0.0001	Up-regulated
RTTN	1.1968	1.0408	1.3528	15.04	<0.0001	Up-regulated
FAM69A	1.1966	1.0424	1.3508	15.21	<0.0001	Up-regulated
RAD54B	1.1957	1.0566	1.3349	16.85	<0.0001	Up-regulated
COPB2	1.1944	1.0351	1.3537	14.7	<0.0001	Up-regulated
DNAJC9	1.1939	1.0237	1.3641	13.75	<0.0001	Up-regulated
TGS1	1.1939	1.0459	1.342	15.81	<0.0001	Up-regulated
HIST1H4J	1.1937	1.0096	1.3778	12.71	<0.0001	Up-regulated
WARS	1.1937	1.0599	1.3275	17.49	<0.0001	Up-regulated
HPRT1	1.1936	1.0511	1.3361	16.42	<0.0001	Up-regulated
RAB32	1.1933	1.0573	1.3292	17.21	<0.0001	Up-regulated
DBR1	1.1925	1.0284	1.3567	14.24	<0.0001	Up-regulated
B2M	1.1918	1.0597	1.3239	17.68	<0.0001	Up-regulated
HLA-F	1.1911	1.0573	1.3248	17.46	<0.0001	Up-regulated
PPHLN1	1.1909	1.0241	1.3577	13.99	<0.0001	Up-regulated
STON2	1.1901	1.0519	1.3283	16.87	<0.0001	Up-regulated
FLJ32255	1.1898	1.0012	1.3784	12.36	<0.0001	Up-regulated
SCRN1	1.1897	1.0533	1.3261	17.09	<0.0001	Up-regulated
CARD11	1.1891	1.0284	1.3497	14.51	<0.0001	Up-regulated
RNF149	1.1872	1.023	1.3513	14.17	<0.0001	Up-regulated
TTC31	1.1871	1.0102	1.364	13.15	<0.0001	Up-regulated
CNN2	1.1867	1.0261	1.3474	14.48	<0.0001	Up-regulated
TSPAN10	1.1867	1.0195	1.3538	13.92	<0.0001	Up-regulated
TNFRSF4	1.1862	1.0292	1.3432	14.81	<0.0001	Up-regulated
PPIAL4A	1.1859	0.9699	1.402	10.76	<0.0001	Up-regulated
ATIC	1.1852	1.0282	1.3422	14.8	<0.0001	Up-regulated
ZIC2	1.1851	1.0264	1.3438	14.63	<0.0001	Up-regulated
MED15	1.1845	1.012	1.357	13.46	<0.0001	Up-regulated
FBN2	1.1823	1.0494	1.3153	17.43	<0.0001	Up-regulated
SLC30A6	1.1816	1.013	1.3503	13.73	<0.0001	Up-regulated
RAG1	1.1812	1.0289	1.3334	15.2	<0.0001	Up-regulated
ISG20L2	1.1805	1.0236	1.3374	14.75	<0.0001	Up-regulated
NME2	1.1804	1.0024	1.3583	13	<0.0001	Up-regulated
LOC100507508	1.1803	0.8332	1.5274	6.67	<0.0001	Up-regulated
LUZP1	1.1803	1.0426	1.318	16.8	<0.0001	Up-regulated
RDH16	1.179	1.0206	1.3375	14.58	<0.0001	Up-regulated
CDC27	1.1789	1.0438	1.3141	17.1	<0.0001	Up-regulated
PYGL	1.1789	1.043	1.3148	17	<0.0001	Up-regulated
CKAP2	1.1787	1.0426	1.3149	16.96	<0.0001	Up-regulated
CAPZA1	1.1781	1.0028	1.3534	13.17	<0.0001	Up-regulated
UHMK1	1.1772	1.0111	1.3433	13.89	<0.0001	Up-regulated
RELB	1.1769	1.0451	1.3086	17.51	<0.0001	Up-regulated
ARMC1	1.1767	1.0381	1.3154	16.63	<0.0001	Up-regulated
INDO	1.1767	0.9024	1.451	8.41	<0.0001	Up-regulated
SMC4	1.1763	1.0384	1.3141	16.73	<0.0001	Up-regulated
NUP62CL	1.1758	1.0019	1.3496	13.26	<0.0001	Up-regulated
IFNGR1	1.1751	1.0405	1.3097	17.11	<0.0001	Up-regulated
QSOX2	1.1746	0.996	1.3531	12.89	<0.0001	Up-regulated
CAD	1.1735	1.0194	1.3277	14.92	<0.0001	Up-regulated
WBP5	1.1726	1.0231	1.3221	15.37	<0.0001	Up-regulated
ZNF707	1.1724	1.007	1.3378	13.9	<0.0001	Up-regulated
CSMD2	1.1722	1.0342	1.3103	16.64	<0.0001	Up-regulated
SKP2	1.1722	1.0382	1.3061	17.15	<0.0001	Up-regulated
USP18	1.1719	0.9919	1.3518	12.77	<0.0001	Up-regulated
LGALS3BP	1.1714	1.0378	1.3049	17.19	<0.0001	Up-regulated
CCL20	1.1713	1.0389	1.3037	17.34	<0.0001	Up-regulated
HOXB7	1.1713	1.0368	1.3057	17.08	<0.0001	Up-regulated
PTRH2	1.1712	1.0073	1.3351	14	<0.0001	Up-regulated
TXNDC9	1.1708	1.0122	1.3294	14.47	<0.0001	Up-regulated
LOC344887	1.1707	0.9784	1.363	11.93	<0.0001	Up-regulated
CCNE1	1.17	1.0371	1.3029	17.26	<0.0001	Up-regulated
KREMEN2	1.1693	1.0052	1.3334	13.96	<0.0001	Up-regulated
HEATR6	1.1675	0.992	1.343	13.04	<0.0001	Up-regulated
GNB5	1.1669	1.0328	1.3011	17.04	<0.0001	Up-regulated
NCAPG2	1.1669	1.029	1.3047	16.59	<0.0001	Up-regulated
NRM	1.1665	1.0018	1.3312	13.88	<0.0001	Up-regulated
RACGAP1P	1.1657	0.9235	1.4079	9.43	<0.0001	Up-regulated
SAAL1	1.1646	0.9983	1.3309	13.72	<0.0001	Up-regulated
IQGAP3	1.1644	0.9992	1.3295	13.82	<0.0001	Up-regulated
DTYMK	1.164	1.0236	1.3043	16.26	<0.0001	Up-regulated
ACKR3	1.1635	0.9684	1.3586	11.69	<0.0001	Up-regulated
RFWD3	1.1632	0.9982	1.3282	13.82	<0.0001	Up-regulated
CENPO	1.1631	0.9999	1.3264	13.97	<0.0001	Up-regulated
HIST2H4B	1.1631	0.9486	1.3776	10.63	<0.0001	Up-regulated
COL11A1	1.1629	1.0298	1.2961	17.12	<0.0001	Up-regulated
ALG1	1.1628	0.9887	1.3369	13.09	<0.0001	Up-regulated
LRRC58	1.1626	1.0063	1.3189	14.58	<0.0001	Up-regulated
C19orf66	1.161	1.0073	1.3147	14.81	<0.0001	Up-regulated
WDR89	1.1609	0.9783	1.3434	12.46	<0.0001	Up-regulated
HIST1H2AI	1.1606	0.9517	1.3696	10.89	<0.0001	Up-regulated
PSTPIP2	1.1605	1.0221	1.299	16.43	<0.0001	Up-regulated
POP1	1.1604	1.0212	1.2996	16.34	<0.0001	Up-regulated
SUV39H1	1.1603	1.0011	1.3195	14.28	<0.0001	Up-regulated
UBA6	1.1593	1.0128	1.3058	15.51	<0.0001	Up-regulated
MYH9	1.159	1.0247	1.2932	16.92	<0.0001	Up-regulated
GZMB	1.1587	1.0265	1.291	17.17	<0.0001	Up-regulated
ADAMTS12	1.1583	1.0203	1.2963	16.45	<0.0001	Up-regulated
RACGAP1	1.1581	1.0219	1.2943	16.67	<0.0001	Up-regulated
C5AR1	1.1574	1.0198	1.295	16.48	<0.0001	Up-regulated
IWS1	1.1574	0.973	1.3419	12.3	<0.0001	Up-regulated
DEK	1.1569	0.9987	1.315	14.34	<0.0001	Up-regulated
PDP1	1.1569	0.9975	1.3163	14.23	<0.0001	Up-regulated
RNASE10	1.1568	0.9403	1.3732	10.48	<0.0001	Up-regulated
SAMD9L	1.1568	1.0142	1.2995	15.89	<0.0001	Up-regulated
ANP32E	1.1564	1.0212	1.2917	16.76	<0.0001	Up-regulated
CCNA2	1.1564	1.0159	1.2968	16.14	<0.0001	Up-regulated
GPN1	1.1563	0.9867	1.3258	13.37	<0.0001	Up-regulated
CPSF3	1.1557	0.9938	1.3176	13.99	<0.0001	Up-regulated
XDH	1.1557	1.0204	1.291	16.74	<0.0001	Up-regulated
BATF2	1.1556	1.0159	1.2953	16.21	<0.0001	Up-regulated
JOSD1	1.1554	0.9997	1.311	14.55	<0.0001	Up-regulated
NUTF2	1.1554	0.9921	1.3187	13.87	<0.0001	Up-regulated
IFNE	1.155	0.9758	1.3343	12.63	<0.0001	Up-regulated
TNFAIP6	1.1543	1.0204	1.2883	16.89	<0.0001	Up-regulated
PCYT1A	1.1532	1.0184	1.288	16.77	<0.0001	Up-regulated
CDCA8	1.1529	0.9885	1.3172	13.75	<0.0001	Up-regulated
C14orf33	1.1528	0.8068	1.4988	6.53	<0.0001	Up-regulated
NUP62	1.1526	0.9965	1.3086	14.48	<0.0001	Up-regulated
ZNF251	1.1525	0.9373	1.3677	10.49	<0.0001	Up-regulated
OSTC	1.1516	0.9716	1.3315	12.54	<0.0001	Up-regulated
TMC7	1.1512	0.9872	1.3153	13.75	<0.0001	Up-regulated
CDCA2	1.1511	1.013	1.2891	16.34	<0.0001	Up-regulated
FUBP1	1.151	0.9937	1.3082	14.35	<0.0001	Up-regulated
PGAM1	1.1508	0.9789	1.3227	13.12	<0.0001	Up-regulated
USP43	1.1508	0.9748	1.3267	12.82	<0.0001	Up-regulated
KRT14	1.1507	1.0158	1.2857	16.71	<0.0001	Up-regulated
POLR2K	1.1506	0.9977	1.3035	14.75	<0.0001	Up-regulated
DUSP5P	1.1505	0.9446	1.3563	10.95	<0.0001	Up-regulated
TUBA1C	1.1501	0.9753	1.3248	12.9	<0.0001	Up-regulated
EIF4E2	1.1499	0.9923	1.3076	14.3	<0.0001	Up-regulated
GNLY	1.1498	1.0145	1.2852	16.65	<0.0001	Up-regulated
MSRB1	1.1495	0.9447	1.3544	11	<0.0001	Up-regulated
TMEM67	1.1494	0.9857	1.3131	13.76	<0.0001	Up-regulated
ENOX2	1.1492	0.9805	1.3178	13.35	<0.0001	Up-regulated
MND1	1.1492	1.0089	1.2895	16.05	<0.0001	Up-regulated
TCIRG1	1.1491	1.0167	1.2815	17.01	<0.0001	Up-regulated
TMEM87B	1.1485	0.9645	1.3324	12.24	<0.0001	Up-regulated
HIST2H2AA3	1.1482	0.9868	1.3096	13.94	<0.0001	Up-regulated
CD109	1.1481	1.0066	1.2897	15.9	<0.0001	Up-regulated
PPFIA1	1.1479	1.0161	1.2798	17.06	<0.0001	Up-regulated
CXCL6	1.1477	1.0146	1.2808	16.9	<0.0001	Up-regulated
PDIA4	1.1476	1.0143	1.2809	16.88	<0.0001	Up-regulated
C14orf80	1.1473	0.9384	1.3563	10.76	<0.0001	Up-regulated
DNMT1	1.1473	1.0155	1.279	17.07	<0.0001	Up-regulated
FTSJ1	1.1472	0.9946	1.2999	14.73	<0.0001	Up-regulated
HELLS	1.1471	1.008	1.2862	16.16	<0.0001	Up-regulated
HDGF	1.147	0.9915	1.3024	14.46	<0.0001	Up-regulated
TAF2	1.1453	1.0112	1.2794	16.74	<0.0001	Up-regulated
MGC16075	1.1452	0.8161	1.4743	6.82	<0.0001	Up-regulated
HLA-B	1.1449	1.0079	1.2819	16.37	<0.0001	Up-regulated
OFCC1	1.1439	0.966	1.3218	12.6	<0.0001	Up-regulated
SMCHD1	1.1438	0.9579	1.3297	12.06	<0.0001	Up-regulated
C6orf153	1.1436	0.8522	1.435	7.69	<0.0001	Up-regulated
CLEC4A	1.1436	1.0079	1.2792	16.53	<0.0001	Up-regulated
CCNB2	1.1433	1.0103	1.2762	16.85	<0.0001	Up-regulated
HLA-J	1.143	0.9502	1.3359	11.61	<0.0001	Up-regulated
ELMOD2	1.1429	0.974	1.3119	13.26	<0.0001	Up-regulated
GPATCH2	1.1428	0.996	1.2896	15.26	<0.0001	Up-regulated
SLFN12	1.1428	0.995	1.2906	15.16	<0.0001	Up-regulated
NOP10	1.1427	0.9656	1.3197	12.65	<0.0001	Up-regulated
PAPL	1.142		0.8539;	1.4301]	7.77<	Up-regulated
SPATS2L	1.142	0.9976	1.2864	15.5	<0.0001	Up-regulated
TIGIT	1.1416	0.9977	1.2856	15.54	<0.0001	Up-regulated
DPM2	1.1406	0.9878	1.2933	14.64	<0.0001	Up-regulated
RPS6KC1	1.1399	0.9785	1.3013	13.84	<0.0001	Up-regulated
HIF1A	1.1396	0.998	1.2812	15.77	<0.0001	Up-regulated
SLC26A6	1.1394	0.9713	1.3075	13.28	<0.0001	Up-regulated
TCP11L1	1.1382	1.0049	1.2715	16.73	<0.0001	Up-regulated
MNAT1	1.1379	0.9789	1.2969	14.03	<0.0001	Up-regulated
WNT7A	1.1375	0.9801	1.2948	14.17	<0.0001	Up-regulated
C8orf38	1.1372	0.9373	1.3372	11.15	<0.0001	Up-regulated
FHOD1	1.1368	1.0009	1.2726	16.4	<0.0001	Up-regulated
PSMC3IP	1.1364	0.9798	1.2931	14.22	<0.0001	Up-regulated
TAF1D	1.1364	0.9547	1.3182	12.26	<0.0001	Up-regulated
RCE1	1.1359	0.9825	1.2894	14.51	<0.0001	Up-regulated
CD300LF	1.1357	0.994	1.2774	15.71	<0.0001	Up-regulated
KPNA2	1.1352	1.0031	1.2673	16.84	<0.0001	Up-regulated
CDKN2A	1.1349	1.0027	1.267	16.83	<0.0001	Up-regulated
IGSF6	1.1345	1.0013	1.2676	16.7	<0.0001	Up-regulated
DNAH5	1.1343	0.971	1.2976	13.61	<0.0001	Up-regulated
THEMIS2	1.1343	0.9412	1.3274	11.52	<0.0001	Up-regulated
IGF2BP3	1.1332	1.0003	1.2662	16.7	<0.0001	Up-regulated
CTPS	1.1328	0.9523	1.3134	12.3	<0.0001	Up-regulated
GOLT1B	1.1327	0.9909	1.2745	15.65	<0.0001	Up-regulated
SFXN1	1.1326	0.9722	1.293	13.84	<0.0001	Up-regulated
C3orf59	1.1324	0.8873	1.3774	9.06	<0.0001	Up-regulated
GJA1	1.1323	0.9973	1.2672	16.44	<0.0001	Up-regulated
IFITM1	1.1321	0.9996	1.2647	16.74	<0.0001	Up-regulated
MYOF	1.1319	0.9595	1.3043	12.87	<0.0001	Up-regulated
MYO19	1.1318	0.9517	1.3119	12.32	<0.0001	Up-regulated
C5orf22	1.1313	0.9521	1.3104	12.38	<0.0001	Up-regulated
SNRPB	1.1311	0.998	1.2643	16.65	<0.0001	Up-regulated
FAM91A1	1.1307	0.9931	1.2682	16.11	<0.0001	Up-regulated
G2E3	1.1307	0.9711	1.2902	13.89	<0.0001	Up-regulated
BEND6	1.1304	0.9474	1.3133	12.11	<0.0001	Up-regulated
FYB	1.1304	0.988	1.2728	15.56	<0.0001	Up-regulated
CDKN3	1.1302	0.9934	1.267	16.19	<0.0001	Up-regulated
TSEN15	1.1301	0.9516	1.3085	12.41	<0.0001	Up-regulated
RFC2	1.1298	0.975	1.2846	14.3	<0.0001	Up-regulated
PRNP	1.1295	0.99	1.2689	15.87	<0.0001	Up-regulated
MOB1A	1.1288	0.957	1.3007	12.87	<0.0001	Up-regulated
HAUS2	1.1284	0.9717	1.2852	14.11	<0.0001	Up-regulated
LIMK2	1.1284	0.9719	1.2848	14.14	<0.0001	Up-regulated
STXBP4	1.1283	0.9315	1.3251	11.24	<0.0001	Up-regulated
IPO9	1.1282	0.9733	1.283	14.28	<0.0001	Up-regulated
FCER1G	1.1275	0.9977	1.2574	17.02	<0.0001	Up-regulated
FAM113B	1.1274	0.9423	1.3125	11.94	<0.0001	Up-regulated
GPR176	1.1272	0.9927	1.2616	16.43	<0.0001	Up-regulated
MIR155HG	1.1269	0.9121	1.3417	10.28	<0.0001	Up-regulated
SNX5	1.1267	0.9887	1.2647	16	<0.0001	Up-regulated
APOBEC3F	1.1265	0.9901	1.2629	16.18	<0.0001	Up-regulated
CCDC150	1.1264	0.95	1.3027	12.52	<0.0001	Up-regulated
LCP2	1.1258	0.9923	1.2593	16.53	<0.0001	Up-regulated
PWP1	1.1252	0.9695	1.281	14.16	<0.0001	Up-regulated
CNIH4	1.1247	0.961	1.2884	13.47	<0.0001	Up-regulated
ABCA1	1.1242	0.9905	1.2579	16.48	<0.0001	Up-regulated
DPY19L4	1.1242	0.988	1.2605	16.18	<0.0001	Up-regulated
DHX36	1.1241	0.9569	1.2913	13.17	<0.0001	Up-regulated
C17orf87	1.1236	0.8744	1.3727	8.84	<0.0001	Up-regulated
POLE2	1.1234	0.9885	1.2582	16.33	<0.0001	Up-regulated
LAIR2	1.1228	0.9911	1.2544	16.72	<0.0001	Up-regulated
HSPH1	1.1227	0.9882	1.2572	16.36	<0.0001	Up-regulated
SMUG1	1.1221	0.9858	1.2583	16.15	<0.0001	Up-regulated
NRBF2	1.1219	0.9446	1.2991	12.41	<0.0001	Up-regulated
PSME2	1.1215	0.9493	1.2937	12.77	<0.0001	Up-regulated
MCM3	1.121	0.9658	1.2762	14.16	<0.0001	Up-regulated
COMMD2	1.1208	0.9801	1.2615	15.61	<0.0001	Up-regulated
CCDC109B	1.1206	0.9598	1.2814	13.66	<0.0001	Up-regulated
FANCA	1.1206	0.9504	1.2908	12.9	<0.0001	Up-regulated
UTP23	1.1204	0.9438	1.2971	12.43	<0.0001	Up-regulated
PCDH17	1.1202	0.9846	1.2558	16.19	<0.0001	Up-regulated
SSR3	1.1183	0.9817	1.2548	16.05	<0.0001	Up-regulated
TBL1XR1	1.1176	0.9782	1.257	15.71	<0.0001	Up-regulated
LSR	1.1171	0.9845	1.2497	16.51	<0.0001	Up-regulated
ADAM19	1.1166	0.9834	1.2498	16.43	<0.0001	Up-regulated
NRIP1	1.1166	0.9816	1.2517	16.21	<0.0001	Up-regulated
DDX55	1.1165	0.9477	1.2852	12.97	<0.0001	Up-regulated
SFXN3	1.116	0.9834	1.2487	16.49	<0.0001	Up-regulated
NUDT1	1.1154	0.9844	1.2463	16.7	<0.0001	Up-regulated
KIR2DS2	1.1153	0.8051	1.4255	7.05	<0.0001	Up-regulated
NUP37	1.1145	0.9757	1.2534	15.73	<0.0001	Up-regulated
FRYL	1.1143	0.9538	1.2749	13.61	<0.0001	Up-regulated
MCTP1	1.114	0.9695	1.2585	15.11	<0.0001	Up-regulated
DKC1	1.1121	0.979	1.2452	16.38	<0.0001	Up-regulated
SRGAP1	1.1118	0.95	1.2737	13.46	<0.0001	Up-regulated
TOPBP1	1.1118	0.9539	1.2697	13.8	<0.0001	Up-regulated
C14orf21	1.1107	0.9093	1.312	10.81	<0.0001	Up-regulated
TUBB3	1.1106	0.9383	1.2829	12.63	<0.0001	Up-regulated
COL5A3	1.1105	0.9732	1.2478	15.85	<0.0001	Up-regulated
VEGFC	1.1101	0.979	1.2413	16.59	<0.0001	Up-regulated
C11orf24	1.1097	0.966	1.2534	15.14	<0.0001	Up-regulated
AAGAB	1.1092	0.9655	1.2528	15.13	<0.0001	Up-regulated
INF2	1.1088	0.9643	1.2533	15.04	<0.0001	Up-regulated
KNTC1	1.1088	0.9375	1.28	12.69	<0.0001	Up-regulated
NEK7	1.108	0.9432	1.2727	13.18	<0.0001	Up-regulated
ETV7	1.1076	0.9375	1.2777	12.76	<0.0001	Up-regulated
CYB5R4	1.1074	0.9467	1.2681	13.5	<0.0001	Up-regulated
DNM3OS	1.1074	0.9228	1.292	11.76	<0.0001	Up-regulated
OSBPL9	1.1071	0.9444	1.2698	13.34	<0.0001	Up-regulated
NXN	1.107	0.9699	1.2441	15.83	<0.0001	Up-regulated
PSMA1	1.107	0.9538	1.2602	14.16	<0.0001	Up-regulated
AMIGO2	1.1066	0.974	1.2392	16.35	<0.0001	Up-regulated
CDC42SE1	1.1064	0.9425	1.2703	13.23	<0.0001	Up-regulated
CD300A	1.1061	0.9706	1.2415	16.01	<0.0001	Up-regulated
LMNB1	1.106	0.973	1.239	16.3	<0.0001	Up-regulated
S100A7	1.1056	0.9682	1.2431	15.76	<0.0001	Up-regulated
SOX11	1.105	0.9429	1.267	13.36	<0.0001	Up-regulated
SCLT1	1.1042	0.9225	1.2858	11.91	<0.0001	Up-regulated
ALDH1L2	1.1041	0.9587	1.2495	14.88	<0.0001	Up-regulated
STK17B	1.1038	0.9706	1.237	16.24	<0.0001	Up-regulated
PSMC2	1.1032	0.9475	1.259	13.88	<0.0001	Up-regulated
TINAGL1	1.1028	0.9392	1.2664	13.21	<0.0001	Up-regulated
YKT6	1.1024	0.97	1.2349	16.31	<0.0001	Up-regulated
MFSD10	1.1023	0.9628	1.2417	15.49	<0.0001	Up-regulated
C5orf39	1.102	0.8731	1.3308	9.44	<0.0001	Up-regulated
HDAC8	1.1011	0.9373	1.265	13.17	<0.0001	Up-regulated
THBS2	1.1007	0.9674	1.2341	16.18	<0.0001	Up-regulated
XRCC3	1.1001	0.9455	1.2546	13.95	<0.0001	Up-regulated
RPA3	1.0997	0.9676	1.2319	16.31	<0.0001	Up-regulated
SOD2	1.0996	0.9597	1.2395	15.41	<0.0001	Up-regulated
FOXD1	1.0993	0.966	1.2325	16.17	<0.0001	Up-regulated
SLC25A32	1.0991	0.9396	1.2586	13.51	<0.0001	Up-regulated
SMS	1.0991	0.9578	1.2405	15.24	<0.0001	Up-regulated
SASS6	1.099	0.9597	1.2383	15.46	<0.0001	Up-regulated
CLIC1	1.0989	0.9449	1.2529	13.98	<0.0001	Up-regulated
FAM111B	1.0983	0.96	1.2365	15.57	<0.0001	Up-regulated
TNFSF10	1.0983	0.96	1.2366	15.57	<0.0001	Up-regulated
C10orf78	1.0979	0.8489	1.347	8.64	<0.0001	Up-regulated
PSMC1	1.0972	0.9266	1.2678	12.61	<0.0001	Up-regulated
CGB1	1.097	0.8917	1.3024	10.47	<0.0001	Up-regulated
APCDD1L	1.0969	0.9203	1.2734	12.18	<0.0001	Up-regulated
LIG4	1.0964	0.9398	1.2531	13.72	<0.0001	Up-regulated
QTRTD1	1.0961	0.9145	1.2776	11.83	<0.0001	Up-regulated
ODC1	1.096	0.9644	1.2275	16.33	<0.0001	Up-regulated
CDC25C	1.0956	0.9401	1.251	13.81	<0.0001	Up-regulated
OSGIN2	1.0949	0.9292	1.2606	12.95	<0.0001	Up-regulated
RECQL	1.0948	0.9594	1.2302	15.85	<0.0001	Up-regulated
REL	1.0944	0.962	1.2269	16.2	<0.0001	Up-regulated
SUPT16H	1.0943	0.9321	1.2565	13.22	<0.0001	Up-regulated
RFC5	1.0938	0.9606	1.2269	16.1	<0.0001	Up-regulated
COL24A1	1.093	0.9297	1.2563	13.12	<0.0001	Up-regulated
FER1L4	1.0925	0.9176	1.2674	12.24	<0.0001	Up-regulated
SEC61G	1.0923	0.9375	1.2471	13.83	<0.0001	Up-regulated
SLC25A24	1.0909	0.9561	1.2257	15.86	<0.0001	Up-regulated
TMEM181	1.0909	0.8734	1.3084	9.83	<0.0001	Up-regulated
BRCA1	1.0907	0.9516	1.2299	15.37	<0.0001	Up-regulated
AGO2	1.0899	0.8953	1.2845	10.98	<0.0001	Up-regulated
CD274	1.0899	0.9518	1.228	15.47	<0.0001	Up-regulated
SKAP2	1.089	0.9536	1.2244	15.76	<0.0001	Up-regulated
LOC100506870	1.0886	0.752	1.4251	6.34	<0.0001	Up-regulated
EIF2C2	1.0885	0.9104	1.2666	11.98	<0.0001	Up-regulated
SRGAP2	1.0882	0.9503	1.2262	15.46	<0.0001	Up-regulated
SLC3A2	1.0876	0.9525	1.2228	15.78	<0.0001	Up-regulated
CAPRIN2	1.0872	0.9162	1.2583	12.46	<0.0001	Up-regulated
RAP1B	1.0872	0.9498	1.2247	15.5	<0.0001	Up-regulated
MED30	1.0871	0.9114	1.2627	12.13	<0.0001	Up-regulated
RMND1	1.087	0.9142	1.2598	12.33	<0.0001	Up-regulated
ZNF623	1.087	0.9258	1.2481	13.22	<0.0001	Up-regulated
EIF2AK4	1.0867	0.9478	1.2255	15.34	<0.0001	Up-regulated
PITPNB	1.086	0.9284	1.2435	13.51	<0.0001	Up-regulated
DDX27	1.0858	0.9323	1.2394	13.86	<0.0001	Up-regulated
SHKBP1	1.0857	0.9236	1.2478	13.13	<0.0001	Up-regulated
CASC5	1.0852	0.9375	1.2328	14.4	<0.0001	Up-regulated
SMYD3	1.0852	0.948	1.2224	15.5	<0.0001	Up-regulated
GART	1.0851	0.9514	1.2187	15.92	<0.0001	Up-regulated
CTSL1	1.0841	0.8947	1.2734	11.22	<0.0001	Up-regulated
LRRC15	1.0838	0.95	1.2177	15.87	<0.0001	Up-regulated
HPS3	1.0837	0.9452	1.2223	15.33	<0.0001	Up-regulated
TRPV3	1.0835	0.9139	1.2531	12.52	<0.0001	Up-regulated
BATF	1.0833	0.928	1.2386	13.67	<0.0001	Up-regulated
CEMIP	1.083	0.8868	1.2792	10.82	<0.0001	Up-regulated
TRPM2	1.0826	0.9249	1.2403	13.45	<0.0001	Up-regulated
CD70	1.0822	0.9172	1.2472	12.85	<0.0001	Up-regulated
FTSJ2	1.0814	0.9068	1.2559	12.14	<0.0001	Up-regulated
TMEM167A	1.0814	0.9004	1.2623	11.71	<0.0001	Up-regulated
SULF2	1.0809	0.9437	1.2181	15.44	<0.0001	Up-regulated
SELT	1.0804	0.9018	1.259	11.86	<0.0001	Up-regulated
MIR6787	1.0795	0.8566	1.3025	9.49	<0.0001	Up-regulated
MITD1	1.0794	0.8967	1.262	11.58	<0.0001	Up-regulated
ENO1	1.0793	0.9472	1.2114	16.01	<0.0001	Up-regulated
IER5L	1.0792	0.9388	1.2195	15.07	<0.0001	Up-regulated
MACF1	1.079	0.9472	1.2107	16.05	<0.0001	Up-regulated
SKA2	1.079	0.9299	1.228	14.19	<0.0001	Up-regulated
MBD4	1.0787	0.9196	1.2379	13.28	<0.0001	Up-regulated
FKTN	1.0783	0.9094	1.2472	12.51	<0.0001	Up-regulated
LHX5	1.0783	0.9096	1.2471	12.52	<0.0001	Up-regulated
CCDC14	1.0778	0.9382	1.2175	15.13	<0.0001	Up-regulated
ADORA2B	1.0774	0.9433	1.2114	15.75	<0.0001	Up-regulated
BRIP1	1.0774	0.9408	1.2141	15.45	<0.0001	Up-regulated
PRSS23	1.0772	0.946	1.2084	16.09	<0.0001	Up-regulated
DDX39B	1.0768	0.8255	1.328	8.4	<0.0001	Up-regulated
C14orf142	1.0767	0.8767	1.2766	10.55	<0.0001	Up-regulated
EXOSC2	1.0767	0.9234	1.23	13.77	<0.0001	Up-regulated
NOP58	1.0767	0.892	1.2614	11.43	<0.0001	Up-regulated
OSBPL3	1.0765	0.9418	1.2113	15.66	<0.0001	Up-regulated
ZNF354A	1.0764	0.9198	1.233	13.47	<0.0001	Up-regulated
ETV4	1.0761	0.9185	1.2337	13.38	<0.0001	Up-regulated
PIK3CD	1.0757	0.9447	1.2067	16.1	<0.0001	Up-regulated
PHF5A	1.0756	0.9134	1.2378	13	<0.0001	Up-regulated
TAF5L	1.0753	0.9229	1.2277	13.83	<0.0001	Up-regulated
TACC3	1.0747	0.9369	1.2124	15.29	<0.0001	Up-regulated
NEDD4	1.0744	0.9142	1.2345	13.15	<0.0001	Up-regulated
PSMD2	1.0737	0.9414	1.2061	15.9	<0.0001	Up-regulated
EFHD2	1.0729	0.9344	1.2115	15.17	<0.0001	Up-regulated
SERINC2	1.0726	0.933	1.2121	15.06	<0.0001	Up-regulated
MPHOSPH9	1.0725	0.9308	1.2143	14.83	<0.0001	Up-regulated
ACLY	1.0724	0.9185	1.2263	13.66	<0.0001	Up-regulated
PSMD1	1.0719	0.9153	1.2285	13.41	<0.0001	Up-regulated
LEPRE1	1.0716	0.9209	1.2223	13.93	<0.0001	Up-regulated
APOBEC3A	1.071	0.9323	1.2097	15.14	<0.0001	Up-regulated
DMXL2	1.0709	0.9382	1.2036	15.82	<0.0001	Up-regulated
TAS2R20	1.0705	0.8479	1.2932	9.42	<0.0001	Up-regulated
TPD52L2	1.0705	0.9182	1.2229	13.77	<0.0001	Up-regulated
GOPC	1.0704	0.932	1.2088	15.16	<0.0001	Up-regulated
PTBP1	1.0702	0.912	1.2284	13.26	<0.0001	Up-regulated
SSH1	1.0702	0.9154	1.225	13.55	<0.0001	Up-regulated
CHORDC1	1.0695	0.908	1.2311	12.98	<0.0001	Up-regulated
STAG3L4	1.0694	0.8705	1.2682	10.54	<0.0001	Up-regulated
CKAP4	1.0693	0.9139	1.2246	13.49	<0.0001	Up-regulated
SRBD1	1.0689	0.8916	1.2461	11.82	<0.0001	Up-regulated
CSTF3	1.0683	0.9142	1.2224	13.59	<0.0001	Up-regulated
SQLE	1.0682	0.9366	1.1997	15.91	<0.0001	Up-regulated
TSPAN17	1.068	0.9039	1.2321	12.76	<0.0001	Up-regulated
TAS2R45	1.0675	0.8486	1.2865	9.56	<0.0001	Up-regulated
INPP4B	1.0671	0.9339	1.2003	15.7	<0.0001	Up-regulated
TIPIN	1.0662	0.9237	1.2088	14.66	<0.0001	Up-regulated
TUBB	1.0649	0.9331	1.1967	15.84	<0.0001	Up-regulated
HEATR3	1.0648	0.8911	1.2385	12.02	<0.0001	Up-regulated
CSAG1	1.0647	0.8921	1.2373	12.09	<0.0001	Up-regulated
CCL5	1.0645	0.9347	1.1944	16.06	<0.0001	Up-regulated
HNRNPR	1.0645	0.8973	1.2318	12.48	<0.0001	Up-regulated
CYP24A1	1.0631	0.932	1.1941	15.9	<0.0001	Up-regulated
TMEM185B	1.0629	0.9005	1.2252	12.83	<0.0001	Up-regulated
ARPC3	1.0627	0.8952	1.2303	12.43	<0.0001	Up-regulated
AFAP1-AS1	1.0626	0.8809	1.2443	11.46	<0.0001	Up-regulated
H2AFZ	1.0621	0.9079	1.2164	13.5	<0.0001	Up-regulated
ZWILCH	1.0619	0.9251	1.1987	15.21	<0.0001	Up-regulated
DNASE2	1.061	0.9057	1.2164	13.39	<0.0001	Up-regulated
MUCL1	1.0609	0.9158	1.2059	14.34	<0.0001	Up-regulated
SPTSSA	1.0608	0.8895	1.232	12.14	<0.0001	Up-regulated
PPIB	1.0607	0.9305	1.1909	15.97	<0.0001	Up-regulated
SGIP1	1.0605	0.897	1.224	12.71	<0.0001	Up-regulated
GNA13	1.0604	0.9023	1.2185	13.14	<0.0001	Up-regulated
TES	1.0597	0.9273	1.1922	15.68	<0.0001	Up-regulated
DCLRE1B	1.0596	0.895	1.2243	12.61	<0.0001	Up-regulated
NELL2	1.0595	0.9291	1.1899	15.92	<0.0001	Up-regulated
CASP5	1.0594	0.9247	1.1941	15.41	<0.0001	Up-regulated
IL4R	1.0594	0.9084	1.2105	13.75	<0.0001	Up-regulated
CXCL5	1.059	0.9272	1.1907	15.75	<0.0001	Up-regulated
RBM4	1.059	0.8984	1.2196	12.93	<0.0001	Up-regulated
PUS10	1.0588	0.8786	1.239	11.52	<0.0001	Up-regulated
DDX47	1.0587	0.8952	1.2222	12.69	<0.0001	Up-regulated
PKMYT1	1.0587	0.8997	1.2177	13.05	<0.0001	Up-regulated
ETS1	1.0585	0.9267	1.1902	15.75	<0.0001	Up-regulated
MARK3	1.0585	0.9265	1.1906	15.71	<0.0001	Up-regulated
NIP7	1.0582	0.9207	1.1957	15.08	<0.0001	Up-regulated
EBNA1BP2	1.0581	0.9034	1.2129	13.4	<0.0001	Up-regulated
SLC38A5	1.0576	0.9192	1.1961	14.97	<0.0001	Up-regulated
SRPK2	1.0572	0.9239	1.1905	15.55	<0.0001	Up-regulated
ALMS1P	1.0571		0.8272;	1.2870]	9.01<	Up-regulated
ZMPSTE24	1.0568	0.9024	1.2112	13.42	<0.0001	Up-regulated
SPRED3	1.0561	0.8396	1.2726	9.56	<0.0001	Up-regulated
MRPL15	1.0558	0.9206	1.1911	15.3	<0.0001	Up-regulated
DUSP6	1.0557	0.9248	1.1865	15.81	<0.0001	Up-regulated
KIAA0415	1.0554	0.871	1.2397	11.22	<0.0001	Up-regulated
SMARCA5	1.0547	0.8984	1.2109	13.23	<0.0001	Up-regulated
SIRPA	1.0542	0.9129	1.1955	14.62	<0.0001	Up-regulated
TMTC3	1.0539	0.9132	1.1945	14.69	<0.0001	Up-regulated
HSPB11	1.0537	0.9016	1.2058	13.58	<0.0001	Up-regulated
CXCR7	1.0535	0.8665	1.2405	11.04	<0.0001	Up-regulated
PGK1	1.0531	0.9208	1.1854	15.6	<0.0001	Up-regulated
FAM3C	1.052	0.8797	1.2243	11.97	<0.0001	Up-regulated
KLHDC7B	1.0511	0.9126	1.1896	14.88	<0.0001	Up-regulated
ATR	1.0509	0.8902	1.2116	12.82	<0.0001	Up-regulated
GPNMB	1.0504	0.9174	1.1835	15.47	<0.0001	Up-regulated
TRAM2	1.0501	0.9109	1.1893	14.78	<0.0001	Up-regulated
C19orf10	1.0494	0.8849	1.2138	12.51	<0.0001	Up-regulated
NID1	1.049	0.9162	1.1818	15.48	<0.0001	Up-regulated
PEX2	1.0488	0.8486	1.2489	10.27	<0.0001	Up-regulated
SHMT2	1.0487	0.8938	1.2037	13.27	<0.0001	Up-regulated
SMC2	1.0485	0.9139	1.1832	15.27	<0.0001	Up-regulated
TMEM166	1.0485	0.6874	1.4096	5.69	<0.0001	Up-regulated
FZD2	1.0484	0.9135	1.1833	15.23	<0.0001	Up-regulated
TRIM59	1.0477	0.9038	1.1917	14.26	<0.0001	Up-regulated
RCC1	1.0476	0.9099	1.1853	14.91	<0.0001	Up-regulated
MTSS1	1.0471	0.8928	1.2015	13.29	<0.0001	Up-regulated
PAQR4	1.047	0.9157	1.1784	15.62	<0.0001	Up-regulated
TRANK1	1.0465	0.8751	1.218	11.97	<0.0001	Up-regulated
C19orf21	1.0461	0.8449	1.2472	10.19	<0.0001	Up-regulated
HMGXB4	1.0458	0.8782	1.2134	12.23	<0.0001	Up-regulated
RGS1	1.0458	0.9123	1.1793	15.35	<0.0001	Up-regulated
ZNF131	1.0458	0.8792	1.2123	12.31	<0.0001	Up-regulated
LUM	1.0457	0.912	1.1794	15.33	<0.0001	Up-regulated
IRF1	1.0454	0.9157	1.175	15.81	<0.0001	Up-regulated
CD3EAP	1.0445	0.8846	1.2044	12.8	<0.0001	Up-regulated
CAMK2N2	1.0443	0.8698	1.2187	11.73	<0.0001	Up-regulated
UBD	1.0442	0.8809	1.2075	12.53	<0.0001	Up-regulated
GOLGA5	1.0441	0.8714	1.2168	11.85	<0.0001	Up-regulated
NOL10	1.0441	0.8774	1.2109	12.27	<0.0001	Up-regulated
SSRP1	1.044	0.8921	1.1958	13.48	<0.0001	Up-regulated
C18orf54	1.0435	0.8584	1.2287	11.05	<0.0001	Up-regulated
PPAT	1.0435	0.9111	1.1759	15.45	<0.0001	Up-regulated
FAM72A	1.0433	0.8778	1.2087	12.36	<0.0001	Up-regulated
KDELR3	1.0433	0.911	1.1757	15.45	<0.0001	Up-regulated
ZNF530	1.0433	0.8672	1.2193	11.62	<0.0001	Up-regulated
TCF19	1.0428	0.9032	1.1825	14.64	<0.0001	Up-regulated
SLC35G1	1.0425	0.7905	1.2944	8.11	<0.0001	Up-regulated
ZBTB2	1.0422	0.8755	1.2089	12.25	<0.0001	Up-regulated
POLE3	1.0421	0.8907	1.1936	13.49	<0.0001	Up-regulated
SFMBT2	1.0421	0.891	1.1933	13.51	<0.0001	Up-regulated
ERVV-2	1.042	0.7925	1.2916	8.18	<0.0001	Up-regulated
TMEM33	1.042	0.8684	1.2155	11.77	<0.0001	Up-regulated
PLEKHG2	1.0418	0.8798	1.2037	12.6	<0.0001	Up-regulated
ORC6L	1.0409	0.8013	1.2804	8.52	<0.0001	Up-regulated
C10orf55	1.0397	0.8371	1.2422	10.06	<0.0001	Up-regulated
LGALS1	1.0396	0.907	1.1721	15.37	<0.0001	Up-regulated
ZFP1	1.0393	0.8759	1.2028	12.46	<0.0001	Up-regulated
LHX1	1.0388	0.8822	1.1954	13	<0.0001	Up-regulated
STX16	1.0379	0.8857	1.19	13.37	<0.0001	Up-regulated
BOLA2B	1.0376	0.8321	1.243	9.9	<0.0001	Up-regulated
HSPBAP1	1.0374	0.9025	1.1723	15.07	<0.0001	Up-regulated
MDFI	1.0374	0.9032	1.1717	15.15	<0.0001	Up-regulated
C17orf53	1.0373	0.8629	1.2116	11.66	<0.0001	Up-regulated
FOSL1	1.0368	0.904	1.1695	15.31	<0.0001	Up-regulated
CALD1	1.0366	0.9057	1.1675	15.52	<0.0001	Up-regulated
C20orf197	1.0365	0.8416	1.2315	10.42	<0.0001	Up-regulated
NPW	1.0365	0.8316	1.2414	9.91	<0.0001	Up-regulated
PDLIM7	1.0363	0.8993	1.1732	14.83	<0.0001	Up-regulated
HEATR1	1.0362	0.872	1.2003	12.37	<0.0001	Up-regulated
TWSG1	1.036	0.9014	1.1707	15.08	<0.0001	Up-regulated
FAM113A	1.0356	0.8537	1.2175	11.16	<0.0001	Up-regulated
LY96	1.0356	0.9037	1.1675	15.39	<0.0001	Up-regulated
JUB	1.0353	0.8246	1.246	9.63	<0.0001	Up-regulated
MPZL1	1.0351	0.9037	1.1666	15.43	<0.0001	Up-regulated
REEP3	1.0351	0.8967	1.1735	14.66	<0.0001	Up-regulated
ICAM1	1.0348	0.8965	1.1731	14.66	<0.0001	Up-regulated
FAM101B	1.0345	0.8767	1.1923	12.85	<0.0001	Up-regulated
NUP107	1.0344	0.8996	1.1692	15.04	<0.0001	Up-regulated
HIST1H2BJ	1.0338	0.8727	1.195	12.57	<0.0001	Up-regulated
HTATIP2	1.0338	0.9021	1.1655	15.39	<0.0001	Up-regulated
COL1A2	1.0332	0.8987	1.1676	15.06	<0.0001	Up-regulated
SLFN12L	1.0325	0.7101	1.3549	6.28	<0.0001	Up-regulated
F2RL1	1.0321	0.9016	1.1626	15.5	<0.0001	Up-regulated
DCBLD2	1.0301	0.8965	1.1637	15.12	<0.0001	Up-regulated
ZBTB25	1.0299	0.8759	1.1839	13.11	<0.0001	Up-regulated
NOLC1	1.0296	0.8737	1.1854	12.95	<0.0001	Up-regulated
GINS1	1.0295	0.8892	1.1697	14.38	<0.0001	Up-regulated
ZFP64	1.0291	0.8685	1.1897	12.56	<0.0001	Up-regulated
EXOC3L4	1.029	0.7788	1.2792	8.06	<0.0001	Up-regulated
ADCK5	1.0287	0.8652	1.1922	12.33	<0.0001	Up-regulated
PDIA6	1.0282	0.8717	1.1848	12.87	<0.0001	Up-regulated
CSPG4	1.0281	0.8959	1.1603	15.25	<0.0001	Up-regulated
TMEM69	1.0275	0.8606	1.1944	12.07	<0.0001	Up-regulated
SSFA2	1.027	0.8875	1.1666	14.42	<0.0001	Up-regulated
SAT1	1.0269	0.8877	1.1662	14.45	<0.0001	Up-regulated
NBN	1.0268	0.8925	1.1611	14.98	<0.0001	Up-regulated
CIR1	1.0262	0.8586	1.1939	12	<0.0001	Up-regulated
CFL1	1.0259	0.8945	1.1573	15.3	<0.0001	Up-regulated
ITGA2	1.0258	0.8934	1.1582	15.19	<0.0001	Up-regulated
ORC5	1.0257	0.8685	1.183	12.79	<0.0001	Up-regulated
SAA2	1.0255	0.8359	1.2151	10.6	<0.0001	Up-regulated
HOTAIRM1	1.0252	0.8422	1.2082	10.98	<0.0001	Up-regulated
RBBP8	1.0251	0.8929	1.1574	15.2	<0.0001	Up-regulated
CENPM	1.0241	0.8853	1.1629	14.46	<0.0001	Up-regulated
FLAD1	1.0241	0.8712	1.177	13.13	<0.0001	Up-regulated
ABCA12	1.024	0.8898	1.1581	14.96	<0.0001	Up-regulated
MYO1E	1.0239	0.8905	1.1573	15.04	<0.0001	Up-regulated
LAPTM4B	1.0238	0.8906	1.1571	15.06	<0.0001	Up-regulated
FAM26F	1.0237	0.8565	1.1909	12	<0.0001	Up-regulated
LCLAT1	1.0236	0.8444	1.2029	11.19	<0.0001	Up-regulated
SPOPL	1.0236	0.8434	1.2039	11.13	<0.0001	Up-regulated
CHAF1A	1.0233	0.873	1.1736	13.35	<0.0001	Up-regulated
PLEC1	1.0233	0.7914	1.2552	8.65	<0.0001	Up-regulated
SLC9A1	1.023	0.8673	1.1787	12.88	<0.0001	Up-regulated
RPS7	1.0229	0.8513	1.1945	11.68	<0.0001	Up-regulated
PYY2	1.0223	0.8589	1.1857	12.26	<0.0001	Up-regulated
RAD18	1.0222	0.857	1.1874	12.13	<0.0001	Up-regulated
EXT2	1.0221	0.8908	1.1533	15.26	<0.0001	Up-regulated
GMPS	1.0221	0.8529	1.1914	11.84	<0.0001	Up-regulated
RECQL4	1.0221	0.8695	1.1747	13.13	<0.0001	Up-regulated
TAF1A	1.0219	0.8674	1.1764	12.96	<0.0001	Up-regulated
SLC7A5	1.0215	0.8907	1.1522	15.31	<0.0001	Up-regulated
LILRB4	1.0214	0.8695	1.1733	13.18	<0.0001	Up-regulated
PIP5KL1	1.0214	0.8498	1.1929	11.67	<0.0001	Up-regulated
CCDC102B	1.0207	0.8758	1.1657	13.8	<0.0001	Up-regulated
PSMD11	1.0199	0.8887	1.1511	15.24	<0.0001	Up-regulated
UGGT2	1.0198	0.8627	1.177	12.72	<0.0001	Up-regulated
APOL6	1.0194	0.8838	1.1551	14.73	<0.0001	Up-regulated
FEZ1	1.0194	0.8821	1.1568	14.55	<0.0001	Up-regulated
LILRB2	1.0192	0.8884	1.15	15.27	<0.0001	Up-regulated
PSMD10	1.0192	0.8672	1.1712	13.15	<0.0001	Up-regulated
BTN3A1	1.0191	0.8875	1.1508	15.17	<0.0001	Up-regulated
CAV2	1.0181	0.8881	1.1481	15.35	<0.0001	Up-regulated
HIST1H2BB	1.0181	0.8568	1.1795	12.36	<0.0001	Up-regulated
LYPD1	1.018	0.8616	1.1744	12.76	<0.0001	Up-regulated
PTPRE	1.0178	0.8861	1.1494	15.15	<0.0001	Up-regulated
SGOL1	1.0174	0.8306	1.2042	10.67	<0.0001	Up-regulated
TPST1	1.0172	0.8842	1.1503	14.98	<0.0001	Up-regulated
EDG7	1.017	0.7407	1.2932	7.21	<0.0001	Up-regulated
SNW1	1.0168	0.8659	1.1677	13.21	<0.0001	Up-regulated
MAP7D3	1.0166	0.853	1.1803	12.18	<0.0001	Up-regulated
EXOSC9	1.0163	0.8629	1.1697	12.98	<0.0001	Up-regulated
TGFBR1	1.0163	0.8839	1.1488	15.04	<0.0001	Up-regulated
IGFBP3	1.0155	0.8838	1.1472	15.11	<0.0001	Up-regulated
CSE1L	1.0152	0.8606	1.1699	12.86	<0.0001	Up-regulated
SMURF2	1.015	0.8833	1.1468	15.1	<0.0001	Up-regulated
NUP50	1.0146	0.882	1.1472	14.99	<0.0001	Up-regulated
M6PR	1.0144	0.8838	1.145	15.22	<0.0001	Up-regulated
ANKRD38	1.0135	0.7413	1.2857	7.3	<0.0001	Up-regulated
POLD1	1.0134	0.8608	1.166	13.02	<0.0001	Up-regulated
HSPA13	1.0131	0.875	1.1513	14.37	<0.0001	Up-regulated
IL28RA	1.0131	0.8311	1.1952	10.91	<0.0001	Up-regulated
NONO	1.0131	0.8604	1.1659	13	<0.0001	Up-regulated
UMPS	1.0128	0.8806	1.145	15.02	<0.0001	Up-regulated
APOL4	1.0126	0.8491	1.176	12.14	<0.0001	Up-regulated
PMM2	1.0124	0.8508	1.174	12.28	<0.0001	Up-regulated
TGFA	1.0121	0.8779	1.1463	14.78	<0.0001	Up-regulated
MARVELD3	1.0113	0.8748	1.1478	14.52	<0.0001	Up-regulated
NPL	1.0112	0.8767	1.1457	14.73	<0.0001	Up-regulated
CCT6A	1.0105	0.8798	1.1412	15.15	<0.0001	Up-regulated
MSC	1.01	0.8785	1.1416	15.05	<0.0001	Up-regulated
STIM2	1.0098	0.8716	1.148	14.32	<0.0001	Up-regulated
MFHAS1	1.0095	0.8784	1.1405	15.1	<0.0001	Up-regulated
TMEM39A	1.0095	0.8496	1.1695	12.37	<0.0001	Up-regulated
TROAP	1.0094	0.8788	1.14	15.15	<0.0001	Up-regulated
C12orf45	1.0086	0.8179	1.1992	10.37	<0.0001	Up-regulated
LSM5	1.0085	0.8776	1.1394	15.1	<0.0001	Up-regulated
STIP1	1.0084	0.8784	1.1385	15.2	<0.0001	Up-regulated
NOX4	1.0083	0.8651	1.1515	13.8	<0.0001	Up-regulated
SEC24D	1.0083	0.8759	1.1406	14.93	<0.0001	Up-regulated
BMS1	1.0082	0.8408	1.1757	11.8	<0.0001	Up-regulated
MDK	1.0081	0.8781	1.138	15.21	<0.0001	Up-regulated
SUPT7L	1.007	0.8509	1.1631	12.64	<0.0001	Up-regulated
RUNX2	1.0069	0.8766	1.1373	15.14	<0.0001	Up-regulated
RCN1	1.0067	0.8663	1.1471	14.05	<0.0001	Up-regulated
CLDN24	1.0065	0.6838	1.3292	6.11	<0.0001	Up-regulated
PIK3CA	1.006	0.8502	1.1619	12.65	<0.0001	Up-regulated
YTHDF3	1.0059	0.8474	1.1644	12.44	<0.0001	Up-regulated
TTF1	1.0056	0.8491	1.1621	12.6	<0.0001	Up-regulated
EPHB4	1.0053	0.8751	1.1355	15.13	<0.0001	Up-regulated
ANKRD13D	1.005	0.8403	1.1696	11.96	<0.0001	Up-regulated
AMTN	1.0043	0.7917	1.2169	9.26	<0.0001	Up-regulated
TIGD5	1.004	0.842	1.1659	12.15	<0.0001	Up-regulated
DPY19L1	1.0037	0.8416	1.1659	12.13	<0.0001	Up-regulated
KLHL6	1.0037	0.8609	1.1464	13.78	<0.0001	Up-regulated
TNFAIP1	1.0037	0.85	1.1575	12.8	<0.0001	Up-regulated
C6orf62	1.0036	0.866	1.1412	14.29	<0.0001	Up-regulated
MSH6	1.0035	0.852	1.155	12.98	<0.0001	Up-regulated
ZNF594	1.0034	0.7768	1.23	8.68	<0.0001	Up-regulated
EHBP1L1	1.0032	0.8131	1.1933	10.34	<0.0001	Up-regulated
RIF1	1.0029	0.8358	1.1701	11.76	<0.0001	Up-regulated
RPP40	1.0029	0.8488	1.157	12.76	<0.0001	Up-regulated
FOXN2	1.0027	0.8648	1.1406	14.25	<0.0001	Up-regulated
JRKL	1.0019	0.8455	1.1583	12.56	<0.0001	Up-regulated
SAA1	1.0016	0.8667	1.1365	14.55	<0.0001	Up-regulated
MAP3K7	1.0006	0.8476	1.1537	12.81	<0.0001	Up-regulated
GPR84	1.0005	0.8609	1.14	14.05	<0.0001	Up-regulated
PSMB10	1.0005	0.8698	1.1311	15.01	<0.0001	Up-regulated
GLA	1.0004	0.8488	1.152	12.93	<0.0001	Up-regulated
ADTRP	1.0001	0.8076	1.1926	10.18	<0.0001	Up-regulated
SEL1L3	0.9984	0.8529	1.144	13.44	<0.0001	Up-regulated
GPR82	0.998	0.8343	1.1618	11.94	<0.0001	Up-regulated
GGCT	0.9979	0.8278	1.168	11.5	<0.0001	Up-regulated
POLR3K	0.9977	0.8403	1.155	12.43	<0.0001	Up-regulated
CENPJ	0.9975	0.8333	1.1617	11.91	<0.0001	Up-regulated
CDC2	0.9972	0.7645	1.2299	8.4	<0.0001	Up-regulated
TBRG4	0.9969	0.8356	1.1582	12.11	<0.0001	Up-regulated
PCNA	0.9968	0.8578	1.1358	14.06	<0.0001	Up-regulated
FCGR1A	0.9967	0.8493	1.1441	13.25	<0.0001	Up-regulated
C16orf59	0.9966	0.7691	1.2241	8.59	<0.0001	Up-regulated
XPO5	0.9961	0.8595	1.1326	14.29	<0.0001	Up-regulated
FAM40B	0.9957	0.8103	1.1811	10.53	<0.0001	Up-regulated
PAWR	0.9954	0.8606	1.1303	14.47	<0.0001	Up-regulated
MTDH	0.9953	0.8597	1.1309	14.39	<0.0001	Up-regulated
TRIM5	0.9948	0.8562	1.1334	14.07	<0.0001	Up-regulated
DOCK7	0.9946	0.8284	1.1608	11.73	<0.0001	Up-regulated
TMPO	0.9944	0.8631	1.1258	14.84	<0.0001	Up-regulated
ITGB1	0.9943	0.8623	1.1263	14.76	<0.0001	Up-regulated
ARSI	0.9942	0.843	1.1454	12.89	<0.0001	Up-regulated
ASF1B	0.9936	0.8588	1.1285	14.44	<0.0001	Up-regulated
PDCL	0.9934	0.842	1.1447	12.86	<0.0001	Up-regulated
ACVR1	0.9929	0.8609	1.1249	14.74	<0.0001	Up-regulated
NXPH4	0.9929	0.8358	1.1499	12.39	<0.0001	Up-regulated
IRX4	0.9925	0.8565	1.1286	14.3	<0.0001	Up-regulated
C5orf34	0.9923	0.8126	1.1721	10.82	<0.0001	Up-regulated
LAMC1	0.9921	0.8618	1.1225	14.91	<0.0001	Up-regulated
COL8A1	0.9919	0.8542	1.1295	14.12	<0.0001	Up-regulated
COPS5	0.9919	0.8387	1.145	12.69	<0.0001	Up-regulated
TNPO1	0.9915	0.8369	1.1462	12.56	<0.0001	Up-regulated
FBXL18	0.9909	0.8288	1.1529	11.98	<0.0001	Up-regulated
ADAMTS7	0.9895	0.8233	1.1557	11.67	<0.0001	Up-regulated
HIST1H2BE	0.9894	0.8585	1.1203	14.81	<0.0001	Up-regulated
RBL1	0.9887	0.8555	1.1219	14.55	<0.0001	Up-regulated
NSUN3	0.9881	0.8271	1.1492	12.03	<0.0001	Up-regulated
TRIP4	0.9881	0.8361	1.1401	12.74	<0.0001	Up-regulated
LRRC8A	0.9879	0.8496	1.1262	14	<0.0001	Up-regulated
SUSD1	0.9878	0.8498	1.1258	14.03	<0.0001	Up-regulated
BMF	0.9876	0.8277	1.1475	12.11	<0.0001	Up-regulated
RBMX2	0.9869	0.831	1.1428	12.41	<0.0001	Up-regulated
HRH1	0.986	0.8536	1.1185	14.59	<0.0001	Up-regulated
FCRL3	0.9858	0.8134	1.1581	11.21	<0.0001	Up-regulated
SLC11A1	0.9857	0.8574	1.114	15.06	<0.0001	Up-regulated
APBB2	0.9856	0.8529	1.1183	14.56	<0.0001	Up-regulated
C17orf62	0.9855	0.8279	1.1431	12.26	<0.0001	Up-regulated
IL27RA	0.9853	0.8545	1.1161	14.77	<0.0001	Up-regulated
NLN	0.985	0.8199	1.15	11.69	<0.0001	Up-regulated
MAPRE1	0.9847	0.8317	1.1378	12.61	<0.0001	Up-regulated
MMP19	0.9844	0.8529	1.1159	14.68	<0.0001	Up-regulated
NMD3	0.9842	0.8212	1.1471	11.84	<0.0001	Up-regulated
DDIT4	0.9837	0.8523	1.1151	14.67	<0.0001	Up-regulated
DNM1L	0.9834	0.8501	1.1167	14.46	<0.0001	Up-regulated
CA2	0.9831	0.8517	1.1145	14.66	<0.0001	Up-regulated
LILRB1	0.983	0.8512	1.1148	14.62	<0.0001	Up-regulated
ARPC1A	0.9828	0.8495	1.1161	14.45	<0.0001	Up-regulated
BAZ1B	0.9824	0.8287	1.1361	12.53	<0.0001	Up-regulated
ARFGAP1	0.9819	0.8226	1.1412	12.08	<0.0001	Up-regulated
HM13	0.9818	0.8205	1.1431	11.93	<0.0001	Up-regulated
HIST1H3D	0.9813	0.8281	1.1346	12.55	<0.0001	Up-regulated
LOC100131826	0.9808	0.7015	1.2601	6.88	<0.0001	Up-regulated
STEAP1B	0.9799	0.6586	1.3012	5.98	<0.0001	Up-regulated
ITGB6	0.9791	0.8439	1.1143	14.19	<0.0001	Up-regulated
ZSCAN12L1	0.9785	0.6215	1.3354	5.37	<0.0001	Up-regulated
KIF15	0.9781	0.8419	1.1143	14.07	<0.0001	Up-regulated
PDCD11	0.9781	0.8128	1.1434	11.6	<0.0001	Up-regulated
EIF2C3	0.9771	0.7993	1.1548	10.77	<0.0001	Up-regulated
LYN	0.9767	0.8382	1.1153	13.82	<0.0001	Up-regulated
HCG4	0.9766	0.819	1.1342	12.15	<0.0001	Up-regulated
SPAG5	0.9766	0.8413	1.1119	14.15	<0.0001	Up-regulated
PSMB7	0.9764	0.8475	1.1054	14.84	<0.0001	Up-regulated
METTL4	0.9761	0.8127	1.1395	11.71	<0.0001	Up-regulated
AQP10	0.9759	0.8125	1.1393	11.71	<0.0001	Up-regulated
GPR158	0.975	0.8089	1.1411	11.51	<0.0001	Up-regulated
MED20	0.9747	0.8098	1.1396	11.58	<0.0001	Up-regulated
SLAMF9	0.9735	0.812	1.135	11.81	<0.0001	Up-regulated
THOC2	0.9733	0.8122	1.1344	11.84	<0.0001	Up-regulated
VDR	0.9733	0.8337	1.1129	13.67	<0.0001	Up-regulated
IL2RB	0.9732	0.8443	1.1022	14.79	<0.0001	Up-regulated
KDM1B	0.9729	0.8122	1.1337	11.86	<0.0001	Up-regulated
PSME4	0.9726	0.8158	1.1294	12.16	<0.0001	Up-regulated
GGH	0.9723	0.8414	1.1033	14.55	<0.0001	Up-regulated
IL31RA	0.9722	0.8288	1.1156	13.29	<0.0001	Up-regulated
UTP14A	0.9719	0.8091	1.1348	11.7	<0.0001	Up-regulated
NUDT5	0.9715	0.8047	1.1384	11.41	<0.0001	Up-regulated
KIAA1033	0.9714	0.7901	1.1527	10.5	<0.0001	Up-regulated
HIST1H2AM	0.9711	0.8186	1.1237	12.48	<0.0001	Up-regulated
HLTF	0.9711	0.8347	1.1075	13.96	<0.0001	Up-regulated
TMEM171	0.971	0.7974	1.1446	10.96	<0.0001	Up-regulated
PSMC3	0.9709	0.8205	1.1212	12.66	<0.0001	Up-regulated
C3AR1	0.9702	0.8404	1.1001	14.65	<0.0001	Up-regulated
TEAD2	0.9702	0.8093	1.1311	11.82	<0.0001	Up-regulated
IL18BP	0.9701	0.8344	1.1057	14.02	<0.0001	Up-regulated
TSHZ3	0.9697	0.8205	1.1189	12.74	<0.0001	Up-regulated
PSMD12	0.9693	0.8119	1.1267	12.07	<0.0001	Up-regulated
SLA	0.9686	0.8369	1.1003	14.41	<0.0001	Up-regulated
PDIA5	0.9681	0.7997	1.1364	11.27	<0.0001	Up-regulated
PPT1	0.9676	0.8376	1.0976	14.59	<0.0001	Up-regulated
IL15RA	0.9675	0.8383	1.0967	14.68	<0.0001	Up-regulated
MICAL2	0.9671	0.8251	1.1091	13.35	<0.0001	Up-regulated
MYH10	0.9664	0.8131	1.1197	12.36	<0.0001	Up-regulated
FAT	0.9663	0.5632	1.3695	4.7	<0.0001	Up-regulated
HTRA4	0.9659	0.8051	1.1268	11.77	<0.0001	Up-regulated
ZC3H12A	0.9657	0.7992	1.1321	11.37	<0.0001	Up-regulated
S100A2	0.9656	0.8271	1.1042	13.66	<0.0001	Up-regulated
GJB3	0.9655	0.83	1.101	13.96	<0.0001	Up-regulated
GPR132	0.9652	0.8027	1.1278	11.64	<0.0001	Up-regulated
COPG	0.9651	0.7852	1.1449	10.52	<0.0001	Up-regulated
FTSJ3	0.9649	0.8078	1.1221	12.03	<0.0001	Up-regulated
NCAPH	0.9648	0.825	1.1046	13.53	<0.0001	Up-regulated
ADAM9	0.9642	0.8315	1.0968	14.25	<0.0001	Up-regulated
JAG2	0.9638	0.8341	1.0935	14.56	<0.0001	Up-regulated
PIK3R4	0.9638	0.8101	1.1176	12.28	<0.0001	Up-regulated
NT5E	0.9634	0.835	1.0918	14.71	<0.0001	Up-regulated
ANKRD13C	0.9632	0.7973	1.129	11.38	<0.0001	Up-regulated
FAM126A	0.963	0.8238	1.1023	13.55	<0.0001	Up-regulated
SNRPA1	0.9618	0.7994	1.1242	11.61	<0.0001	Up-regulated
H2AFX	0.9615	0.8121	1.1109	12.61	<0.0001	Up-regulated
IVNS1ABP	0.9614	0.8305	1.0924	14.39	<0.0001	Up-regulated
NDRG1	0.9614	0.8306	1.0923	14.4	<0.0001	Up-regulated
NFKB2	0.9608	0.7965	1.1251	11.46	<0.0001	Up-regulated
IL12RB1	0.9606	0.8299	1.0913	14.41	<0.0001	Up-regulated
MMP7	0.9606	0.8296	1.0916	14.37	<0.0001	Up-regulated
FUBP3	0.9605	0.806	1.115	12.19	<0.0001	Up-regulated
PARP11	0.9604	0.797	1.1238	11.52	<0.0001	Up-regulated
HIST1H2BI	0.9601	0.798	1.1223	11.61	<0.0001	Up-regulated
TMEM199	0.9601	0.7864	1.1337	10.84	<0.0001	Up-regulated
VASP	0.9601	0.8298	1.0905	14.43	<0.0001	Up-regulated
TRIM22	0.9596	0.8275	1.0918	14.23	<0.0001	Up-regulated
HAT1	0.9592	0.8004	1.118	11.84	<0.0001	Up-regulated
RRM1	0.9592	0.826	1.0924	14.11	<0.0001	Up-regulated
COPB1	0.9589	0.7894	1.1284	11.09	<0.0001	Up-regulated
NCAPD3	0.9586	0.7917	1.1255	11.25	<0.0001	Up-regulated
VANGL1	0.9584	0.8241	1.0927	13.99	<0.0001	Up-regulated
DHX9	0.9582	0.8267	1.0896	14.29	<0.0001	Up-regulated
RPUSD1	0.9582	0.7946	1.1219	11.48	<0.0001	Up-regulated
NUP160	0.9579	0.8029	1.1129	12.11	<0.0001	Up-regulated
SRCAP	0.9579	0.7958	1.12	11.58	<0.0001	Up-regulated
EIF2S1	0.9576	0.8262	1.089	14.29	<0.0001	Up-regulated
NFKBIE	0.9573	0.8052	1.1094	12.33	<0.0001	Up-regulated
NAE1	0.957	0.79	1.124	11.23	<0.0001	Up-regulated
TNFAIP8	0.9569	0.8228	1.0909	13.99	<0.0001	Up-regulated
IBSP	0.9568	0.8046	1.1089	12.33	<0.0001	Up-regulated
FREQ	0.9567	0.7201	1.1934	7.92	<0.0001	Up-regulated
MRPS23	0.9565	0.7951	1.118	11.61	<0.0001	Up-regulated
ACP5	0.9561	0.8219	1.0902	13.97	<0.0001	Up-regulated
PTAFR	0.9561	0.8237	1.0885	14.15	<0.0001	Up-regulated
NEK2	0.9558	0.8225	1.0891	14.06	<0.0001	Up-regulated
C12orf23	0.9557	0.7587	1.1527	9.51	<0.0001	Up-regulated
SNORA11D	0.9556	0.6047	1.3065	5.34	<0.0001	Up-regulated
COL17A1	0.9554	0.8214	1.0895	13.97	<0.0001	Up-regulated
CACYBP	0.9553	0.8005	1.1101	12.1	<0.0001	Up-regulated
RRS1	0.955	0.8032	1.1069	12.33	<0.0001	Up-regulated
ABCG1	0.9549	0.8241	1.0858	14.31	<0.0001	Up-regulated
ULBP3	0.9548	0.7823	1.1274	10.85	<0.0001	Up-regulated
UBE2Q2	0.9547	0.7933	1.1161	11.59	<0.0001	Up-regulated
PCSK9	0.9545	0.8171	1.0919	13.62	<0.0001	Up-regulated
POPDC3	0.954	0.8182	1.0897	13.77	<0.0001	Up-regulated
GPR153	0.9539	0.8115	1.0963	13.13	<0.0001	Up-regulated
XCL1	0.9538	0.8213	1.0862	14.11	<0.0001	Up-regulated
AP2M1	0.9535	0.8205	1.0866	14.05	<0.0001	Up-regulated
DDX31	0.9534	0.7927	1.1141	11.63	<0.0001	Up-regulated
EHD2	0.953	0.8195	1.0866	13.99	<0.0001	Up-regulated
GJB7	0.9529	0.7828	1.123	10.98	<0.0001	Up-regulated
CDK2	0.9526	0.788	1.1173	11.34	<0.0001	Up-regulated
TMEM54	0.9523	0.8141	1.0905	13.51	<0.0001	Up-regulated
XRN2	0.9521	0.791	1.1131	11.58	<0.0001	Up-regulated
KIAA0040	0.9515	0.8133	1.0896	13.5	<0.0001	Up-regulated
CPNE8	0.9511	0.8136	1.0886	13.56	<0.0001	Up-regulated
CSAG2	0.9508	0.7706	1.1311	10.34	<0.0001	Up-regulated
GMIP	0.9497	0.7884	1.1109	11.54	<0.0001	Up-regulated
PTPRH	0.9497	0.7836	1.1158	11.21	<0.0001	Up-regulated
VOPP1	0.9496	0.8063	1.0929	12.99	<0.0001	Up-regulated
MRPS17	0.9495	0.7922	1.1067	11.83	<0.0001	Up-regulated
GTF2H3	0.9492	0.8112	1.0873	13.48	<0.0001	Up-regulated
OLR1	0.9491	0.7963	1.1019	12.17	<0.0001	Up-regulated
DEM1	0.9487	0.7499	1.1476	9.35	<0.0001	Up-regulated
LHB	0.9487	0.7859	1.1115	11.42	<0.0001	Up-regulated
NPC1	0.948	0.796	1.1	12.22	<0.0001	Up-regulated
CCDC43	0.9477	0.7805	1.1148	11.11	<0.0001	Up-regulated
AMPD3	0.9476	0.8158	1.0795	14.08	<0.0001	Up-regulated
APOBEC3H	0.9475	0.761	1.1339	9.96	<0.0001	Up-regulated
SNRPF	0.9475	0.7941	1.1009	12.11	<0.0001	Up-regulated
LIMS1	0.9472	0.8177	1.0767	14.34	<0.0001	Up-regulated
SLC38A7	0.9472	0.8018	1.0926	12.76	<0.0001	Up-regulated
STEAP3	0.9464	0.8094	1.0835	13.54	<0.0001	Up-regulated
IRF3	0.946	0.8179	1.074	14.48	<0.0001	Up-regulated
ZNF146	0.9459	0.7894	1.1023	11.85	<0.0001	Up-regulated
SULT1E1	0.9454	0.7834	1.1074	11.44	<0.0001	Up-regulated
CLP1	0.945	0.7813	1.1087	11.31	<0.0001	Up-regulated
IL21R	0.945	0.8104	1.0796	13.76	<0.0001	Up-regulated
RAP2C	0.945	0.7928	1.0972	12.17	<0.0001	Up-regulated
HIST2H4A	0.9449	0.7309	1.159	8.65	<0.0001	Up-regulated
PDGFA	0.9449	0.809	1.0809	13.62	<0.0001	Up-regulated
TFRC	0.9449	0.8071	1.0827	13.44	<0.0001	Up-regulated
FBXO22	0.9445	0.7845	1.1045	11.57	<0.0001	Up-regulated
CGB5	0.9444	0.7319	1.157	8.71	<0.0001	Up-regulated
PLA2G2F	0.9433	0.783	1.1035	11.54	<0.0001	Up-regulated
SH3TC1	0.9432	0.8078	1.0786	13.66	<0.0001	Up-regulated
USP48	0.9426	0.7792	1.1061	11.3	<0.0001	Up-regulated
HIST1H2BM	0.9422	0.7875	1.097	11.93	<0.0001	Up-regulated
PLEKHA8	0.9422	0.7773	1.1071	11.2	<0.0001	Up-regulated
RNF2	0.9421	0.7904	1.0939	12.17	<0.0001	Up-regulated
KIF11	0.942	0.8077	1.0764	13.74	<0.0001	Up-regulated
GMPPA	0.9419	0.785	1.0988	11.76	<0.0001	Up-regulated
MFI2	0.9415	0.7706	1.1125	10.8	<0.0001	Up-regulated
HSD17B6	0.9414	0.7742	1.1086	11.04	<0.0001	Up-regulated
WDR70	0.941	0.7776	1.1044	11.29	<0.0001	Up-regulated
SNRNP40	0.9407	0.7782	1.1032	11.35	<0.0001	Up-regulated
NKAP	0.9406	0.7735	1.1078	11.03	<0.0001	Up-regulated
CAV1	0.9405	0.8102	1.0709	14.14	<0.0001	Up-regulated
KPNA1	0.9403	0.7764	1.1041	11.25	<0.0001	Up-regulated
THADA	0.9398	0.7765	1.103	11.29	<0.0001	Up-regulated
ZNF639	0.9397	0.7804	1.099	11.56	<0.0001	Up-regulated
ANTXR1	0.9395	0.8034	1.0755	13.54	<0.0001	Up-regulated
CORO1C	0.9389	0.8025	1.0754	13.49	<0.0001	Up-regulated
C5orf13	0.9387	0.739	1.1383	9.21	<0.0001	Up-regulated
ZNF532	0.9386	0.7976	1.0796	13.05	<0.0001	Up-regulated
EFNA1	0.9384	0.8093	1.0675	14.24	<0.0001	Up-regulated
PGS1	0.9382	0.7783	1.0981	11.5	<0.0001	Up-regulated
MCM9	0.9381	0.7691	1.1071	10.88	<0.0001	Up-regulated
RTCD1	0.938	0.761	1.1151	10.38	<0.0001	Up-regulated
CD38	0.9373	0.8087	1.0659	14.29	<0.0001	Up-regulated
HCK	0.9373	0.8091	1.0655	14.33	<0.0001	Up-regulated
FAM83B	0.9363	0.7829	1.0897	11.96	<0.0001	Up-regulated
ANXA2	0.9362	0.7777	1.0946	11.58	<0.0001	Up-regulated
PI4K2A	0.9361	0.7707	1.1016	11.09	<0.0001	Up-regulated
CCDC82	0.9356	0.7564	1.1147	10.24	<0.0001	Up-regulated
RCN3	0.9355	0.7991	1.0718	13.45	<0.0001	Up-regulated
TTBK1	0.9354	0.7639	1.1069	10.69	<0.0001	Up-regulated
SERPINA9	0.9349	0.772	1.0978	11.25	<0.0001	Up-regulated
MKNK1	0.9348	0.7993	1.0704	13.51	<0.0001	Up-regulated
STRN3	0.9348	0.8049	1.0647	14.1	<0.0001	Up-regulated
UBR1	0.9338	0.7721	1.0954	11.32	<0.0001	Up-regulated
STK10	0.9337	0.803	1.0645	14	<0.0001	Up-regulated
KANK4	0.9335	0.7898	1.0772	12.73	<0.0001	Up-regulated
MSR1	0.9332	0.804	1.0624	14.15	<0.0001	Up-regulated
ZC3HAV1	0.9327	0.7985	1.0669	13.62	<0.0001	Up-regulated
MTFR1	0.9326	0.7991	1.0662	13.69	<0.0001	Up-regulated
PSRC1	0.9325	0.773	1.092	11.46	<0.0001	Up-regulated
ZNF434	0.9324	0.754	1.1108	10.24	<0.0001	Up-regulated
CSAG3	0.9314	0.6939	1.1688	7.69	<0.0001	Up-regulated
PTPN22	0.9312	0.7994	1.063	13.85	<0.0001	Up-regulated
ACOT7	0.931	0.7945	1.0675	13.37	<0.0001	Up-regulated
PLEKHG4B	0.9308	0.7582	1.1034	10.57	<0.0001	Up-regulated
SLC38A9	0.9306	0.7559	1.1053	10.44	<0.0001	Up-regulated
SEC16B	0.9305	0.7867	1.0742	12.68	<0.0001	Up-regulated
KDM5A	0.9301	0.7666	1.0937	11.15	<0.0001	Up-regulated
BIK	0.93	0.7985	1.0616	13.86	<0.0001	Up-regulated
SNRPC	0.93	0.7784	1.0817	12.02	<0.0001	Up-regulated
DVL3	0.9299	0.7792	1.0807	12.09	<0.0001	Up-regulated
ERH	0.9297	0.7777	1.0816	11.99	<0.0001	Up-regulated
EHD4	0.9296	0.7934	1.0658	13.38	<0.0001	Up-regulated
TRMT61B	0.9294	0.7312	1.1276	9.19	<0.0001	Up-regulated
DDX39	0.9291	0.7195	1.1386	8.69	<0.0001	Up-regulated
TXNRD1	0.9291	0.7986	1.0595	13.96	<0.0001	Up-regulated
NUP155	0.9289	0.7935	1.0643	13.44	<0.0001	Up-regulated
HLA-A	0.9278	0.793	1.0626	13.49	<0.0001	Up-regulated
TNFSF11	0.9278	0.7763	1.0793	12	<0.0001	Up-regulated
POU5F1	0.9277	0.7654	1.09	11.2	<0.0001	Up-regulated
FANCM	0.9275	0.7586	1.0963	10.77	<0.0001	Up-regulated
CAP1	0.9273	0.794	1.0607	13.63	<0.0001	Up-regulated
LOC646903	0.9273	0.5817	1.273	5.26	<0.0001	Up-regulated
GSK3B	0.9268	0.7971	1.0565	14	<0.0001	Up-regulated
KIAA1199	0.9268	0.7483	1.1053	10.18	<0.0001	Up-regulated
CASP6	0.9265	0.7759	1.0772	12.05	<0.0001	Up-regulated
ST8SIA4	0.9265	0.7936	1.0593	13.67	<0.0001	Up-regulated
GLO1	0.9257	0.7718	1.0795	11.79	<0.0001	Up-regulated
WISP3	0.9254	0.7598	1.091	10.95	<0.0001	Up-regulated
PCDHB14	0.9253	0.7906	1.0601	13.46	<0.0001	Up-regulated
HIST1H2AE	0.9241	0.7931	1.0551	13.82	<0.0001	Up-regulated
PODNL1	0.924	0.7534	1.0946	10.62	<0.0001	Up-regulated
SEC61A1	0.924	0.7938	1.0542	13.91	<0.0001	Up-regulated
UHRF2	0.9239	0.7687	1.0792	11.66	<0.0001	Up-regulated
DDX18	0.9237	0.7675	1.0799	11.59	<0.0001	Up-regulated
XIAP	0.9236	0.7596	1.0875	11.04	<0.0001	Up-regulated
IL37	0.9228	0.6806	1.165	7.47	<0.0001	Up-regulated
MIR567	0.9228	0.6644	1.1811	7	<0.0001	Up-regulated
LIMK1	0.9227	0.7907	1.0547	13.7	<0.0001	Up-regulated
FLRT3	0.9223	0.7887	1.0558	13.53	<0.0001	Up-regulated
CD44	0.9219	0.784	1.0598	13.1	<0.0001	Up-regulated
HSPA5	0.9219	0.7903	1.0535	13.73	<0.0001	Up-regulated
MICALL1	0.9218	0.7775	1.066	12.52	<0.0001	Up-regulated
LRP8	0.9217	0.79	1.0534	13.72	<0.0001	Up-regulated
C5orf42	0.9208	0.7018	1.1399	8.24	<0.0001	Up-regulated
CTDSPL2	0.9205	0.7541	1.0868	10.84	<0.0001	Up-regulated
PADI3	0.9205	0.7617	1.0794	11.36	<0.0001	Up-regulated
PI3	0.9197	0.7873	1.0521	13.61	<0.0001	Up-regulated
SALL4	0.9195	0.7563	1.0827	11.04	<0.0001	Up-regulated
CHI3L1	0.9194	0.7891	1.0497	13.83	<0.0001	Up-regulated
PYCARD	0.9193	0.7841	1.0546	13.32	<0.0001	Up-regulated
TNFSF4	0.919	0.7881	1.0499	13.76	<0.0001	Up-regulated
RPL36A	0.9187	0.7489	1.0884	10.61	<0.0001	Up-regulated
ARMC8	0.9185	0.7861	1.051	13.59	<0.0001	Up-regulated
IL22RA2	0.918	0.7592	1.0768	11.33	<0.0001	Up-regulated
C20orf94	0.9179	0.7015	1.1344	8.31	<0.0001	Up-regulated
STC1	0.9179	0.7882	1.0477	13.87	<0.0001	Up-regulated
DCTPP1	0.9177	0.7433	1.0922	10.31	<0.0001	Up-regulated
LOC100216001	0.9177	0.573	1.2623	5.22	<0.0001	Up-regulated
TMCC3	0.9176	0.7799	1.0552	13.07	<0.0001	Up-regulated
CBX8	0.9168	0.7582	1.0754	11.33	<0.0001	Up-regulated
C9orf21	0.9167	0.6981	1.1353	8.22	<0.0001	Up-regulated
NANS	0.9165	0.7598	1.0732	11.46	<0.0001	Up-regulated
TGFB3	0.9164	0.7854	1.0473	13.72	<0.0001	Up-regulated
ASPN	0.9161	0.7817	1.0506	13.35	<0.0001	Up-regulated
GPR183	0.9154	0.7757	1.055	12.85	<0.0001	Up-regulated
NAT11	0.9153	0.6753	1.1553	7.47	<0.0001	Up-regulated
THOC6	0.915	0.7429	1.0871	10.42	<0.0001	Up-regulated
EXOC5	0.9147	0.7366	1.0928	10.07	<0.0001	Up-regulated
LIG1	0.9146	0.7631	1.066	11.83	<0.0001	Up-regulated
SLC1A5	0.9146	0.785	1.0441	13.84	<0.0001	Up-regulated
CD180	0.9143	0.7632	1.0654	11.86	<0.0001	Up-regulated
CHML	0.914	0.7804	1.0476	13.41	<0.0001	Up-regulated
SSB	0.9137	0.7578	1.0696	11.49	<0.0001	Up-regulated
ANXA5	0.9136	0.7826	1.0445	13.67	<0.0001	Up-regulated
YIF1A	0.9135	0.7832	1.0439	13.73	<0.0001	Up-regulated
SERP1	0.9134	0.7553	1.0715	11.32	<0.0001	Up-regulated
CPSF2	0.9132	0.7455	1.0809	10.67	<0.0001	Up-regulated
SBNO2	0.913	0.75	1.0761	10.98	<0.0001	Up-regulated
KPNA7	0.9128	0.5969	1.2287	5.66	<0.0001	Up-regulated
MAGOH	0.9127	0.7613	1.0641	11.81	<0.0001	Up-regulated
MAP4K4	0.9127	0.7832	1.0423	13.81	<0.0001	Up-regulated
BBX	0.9126	0.7599	1.0653	11.71	<0.0001	Up-regulated
DOK3	0.9125	0.7758	1.0492	13.08	<0.0001	Up-regulated
ZFP90	0.9123	0.7502	1.0743	11.04	<0.0001	Up-regulated
CCDC138	0.9114	0.7373	1.0855	10.26	<0.0001	Up-regulated
PLSCR3	0.9114	0.7511	1.0717	11.15	<0.0001	Up-regulated
MRRF	0.911	0.7479	1.0742	10.95	<0.0001	Up-regulated
PIGX	0.9093	0.7472	1.0713	11	<0.0001	Up-regulated
NSMAF	0.909	0.754	1.0641	11.49	<0.0001	Up-regulated
TPI1	0.9088	0.759	1.0587	11.89	<0.0001	Up-regulated
YARS2	0.9085	0.7516	1.0655	11.34	<0.0001	Up-regulated
FLNA	0.9081	0.7745	1.0418	13.32	<0.0001	Up-regulated
PSG5	0.9078	0.7394	1.0763	10.57	<0.0001	Up-regulated
XPO1	0.9078	0.752	1.0636	11.42	<0.0001	Up-regulated
TRAF2	0.9073	0.7569	1.0576	11.83	<0.0001	Up-regulated
IRF6	0.9072	0.7741	1.0403	13.36	<0.0001	Up-regulated
TMEM209	0.9071	0.7353	1.0788	10.35	<0.0001	Up-regulated
ZNF267	0.9066	0.7737	1.0396	13.37	<0.0001	Up-regulated
FAIM	0.9062	0.7461	1.0664	11.09	<0.0001	Up-regulated
GRIN3B	0.9058	0.7211	1.0904	9.62	<0.0001	Up-regulated
SLFN11	0.9057	0.7687	1.0428	12.95	<0.0001	Up-regulated
UBQLN1	0.9055	0.7694	1.0415	13.05	<0.0001	Up-regulated
SLC39A7	0.9053	0.7545	1.0561	11.77	<0.0001	Up-regulated
CCR1	0.9052	0.7767	1.0338	13.8	<0.0001	Up-regulated
CASP1	0.9049	0.7733	1.0365	13.47	<0.0001	Up-regulated
RMI1	0.9044	0.767	1.0417	12.9	<0.0001	Up-regulated
GYLTL1B	0.904	0.7566	1.0514	12.02	<0.0001	Up-regulated
KIAA1549L	0.9037	0.6132	1.1943	6.1	<0.0001	Up-regulated
VCAN	0.9037	0.7653	1.0422	12.79	<0.0001	Up-regulated
PLXNC1	0.9031	0.7737	1.0324	13.68	<0.0001	Up-regulated
OSM	0.903	0.773	1.033	13.61	<0.0001	Up-regulated
DAP3	0.9028	0.7504	1.0551	11.61	<0.0001	Up-regulated
RIOK1	0.9028	0.7392	1.0664	10.81	<0.0001	Up-regulated
CEP152	0.9025	0.7639	1.0412	12.76	<0.0001	Up-regulated
SHFM1	0.9024	0.7621	1.0426	12.61	<0.0001	Up-regulated
GOLIM4	0.9023	0.7633	1.0414	12.72	<0.0001	Up-regulated
LIMD2	0.9021	0.7411	1.0631	10.98	<0.0001	Up-regulated
TBX18	0.9018	0.731	1.0727	10.35	<0.0001	Up-regulated
AKAP5	0.9012	0.7474	1.055	11.49	<0.0001	Up-regulated
SLC39A4	0.9009	0.767	1.0348	13.19	<0.0001	Up-regulated
H2BFS	0.9006	0.7151	1.0861	9.52	<0.0001	Up-regulated
FKBP9	0.9001	0.7641	1.0362	12.97	<0.0001	Up-regulated
GANAB	0.8998	0.7691	1.0305	13.49	<0.0001	Up-regulated
UCN2	0.8998	0.7379	1.0617	10.89	<0.0001	Up-regulated
CALR	0.8997	0.768	1.0314	13.39	<0.0001	Up-regulated
DDX19A	0.8997	0.738	1.0614	10.9	<0.0001	Up-regulated
BMP2	0.8996	0.768	1.0311	13.4	<0.0001	Up-regulated
RNF168	0.8993	0.7394	1.0593	11.02	<0.0001	Up-regulated
TFAP2A	0.8992	0.7672	1.0312	13.35	<0.0001	Up-regulated
ARL13B	0.899	0.7351	1.0628	10.76	<0.0001	Up-regulated
BTN3A3	0.8986	0.768	1.0291	13.49	<0.0001	Up-regulated
SPRED1	0.8979	0.761	1.0348	12.86	<0.0001	Up-regulated
SLC44A5	0.8978	0.7606	1.0351	12.82	<0.0001	Up-regulated
TFAM	0.8975	0.7457	1.0493	11.59	<0.0001	Up-regulated
THSD1	0.8972	0.7113	1.083	9.46	<0.0001	Up-regulated
MRPL50	0.897	0.7342	1.0597	10.8	<0.0001	Up-regulated
CDC7	0.8969	0.7667	1.0271	13.5	<0.0001	Up-regulated
CDH11	0.8961	0.7651	1.0271	13.4	<0.0001	Up-regulated
GBP3	0.8961	0.7576	1.0346	12.68	<0.0001	Up-regulated
PTGS2	0.8961	0.7672	1.025	13.63	<0.0001	Up-regulated
LILRB3	0.8957	0.7655	1.0258	13.49	<0.0001	Up-regulated
SPRR4	0.8957	0.7614	1.0301	13.07	<0.0001	Up-regulated
ADAT1	0.8956	0.7334	1.0577	10.82	<0.0001	Up-regulated
KDELR2	0.8956	0.7658	1.0255	13.52	<0.0001	Up-regulated
NR2C2AP	0.8956	0.7221	1.069	10.12	<0.0001	Up-regulated
TIMM17A	0.8952	0.744	1.0465	11.6	<0.0001	Up-regulated
ATG3	0.8948	0.7347	1.0548	10.96	<0.0001	Up-regulated
ADM	0.8947	0.7579	1.0314	12.82	<0.0001	Up-regulated
GEMIN7	0.8945	0.7344	1.0546	10.95	<0.0001	Up-regulated
CERCAM	0.8944	0.709	1.0799	9.45	<0.0001	Up-regulated
DRAM1	0.8941	0.7498	1.0384	12.14	<0.0001	Up-regulated
PURB	0.8934	0.7319	1.0549	10.84	<0.0001	Up-regulated
CCT5	0.8931	0.7596	1.0267	13.11	<0.0001	Up-regulated
TMEM45A	0.8931	0.7562	1.0299	12.79	<0.0001	Up-regulated
TNFSF13B	0.8926	0.7566	1.0286	12.86	<0.0001	Up-regulated
C1orf135	0.8925	0.6845	1.1004	8.41	<0.0001	Up-regulated
EGLN3	0.8924	0.7585	1.0263	13.06	<0.0001	Up-regulated
CISD2	0.8922	0.748	1.0365	12.12	<0.0001	Up-regulated
PIEZO2	0.8921	0.652	1.1323	7.28	<0.0001	Up-regulated
SLC36A4	0.8921	0.7564	1.0279	12.88	<0.0001	Up-regulated
RBMS2	0.8918	0.7422	1.0415	11.68	<0.0001	Up-regulated
SNX6	0.891	0.7558	1.0263	12.91	<0.0001	Up-regulated
ECHDC1	0.8903	0.726	1.0547	10.62	<0.0001	Up-regulated
XPNPEP1	0.8903	0.738	1.0426	11.46	<0.0001	Up-regulated
FAM176A	0.8901	0.6776	1.1025	8.21	<0.0001	Up-regulated
SYNCRIP	0.8892	0.7543	1.0241	12.92	<0.0001	Up-regulated
ERGIC2	0.8891	0.7232	1.0551	10.5	<0.0001	Up-regulated
MTHFSD	0.8886	0.7162	1.061	10.1	<0.0001	Up-regulated
OTUD6B	0.8882	0.7505	1.0259	12.64	<0.0001	Up-regulated
ADRBK2	0.888	0.7242	1.0518	10.62	<0.0001	Up-regulated
USP14	0.8879	0.7349	1.0408	11.38	<0.0001	Up-regulated
XRRA1	0.8878	0.6937	1.082	8.96	<0.0001	Up-regulated
RNF19A	0.8873	0.7156	1.059	10.13	<0.0001	Up-regulated
IFIT5	0.8872	0.756	1.0185	13.25	<0.0001	Up-regulated
GNAI1	0.8865	0.757	1.016	13.42	<0.0001	Up-regulated
SIGLEC10	0.8865	0.7503	1.0226	12.76	<0.0001	Up-regulated
CXCL3	0.8862	0.7581	1.0143	13.56	<0.0001	Up-regulated
HERC6	0.886	0.7499	1.0221	12.76	<0.0001	Up-regulated
IQCG	0.886	0.7518	1.0202	12.94	<0.0001	Up-regulated
HAVCR2	0.8857	0.7495	1.0219	12.74	<0.0001	Up-regulated
BTN3A2	0.8851	0.7559	1.0142	13.43	<0.0001	Up-regulated
FADS3	0.8851	0.7549	1.0153	13.33	<0.0001	Up-regulated
CPOX	0.8845	0.747	1.022	12.61	<0.0001	Up-regulated
BACH1	0.8842	0.7532	1.0152	13.23	<0.0001	Up-regulated
FANCG	0.8838	0.7553	1.0122	13.48	<0.0001	Up-regulated
MCTS1	0.8836	0.7194	1.0478	10.55	<0.0001	Up-regulated
G3BP1	0.8835	0.7314	1.0357	11.38	<0.0001	Up-regulated
IKZF3	0.8833	0.7116	1.055	10.08	<0.0001	Up-regulated
TLR6	0.8833	0.732	1.0346	11.44	<0.0001	Up-regulated
PHLDA2	0.8825	0.7492	1.0157	12.98	<0.0001	Up-regulated
CPNE1	0.8823	0.7519	1.0126	13.26	<0.0001	Up-regulated
SLC44A1	0.8823	0.7468	1.0178	12.76	<0.0001	Up-regulated
RAB42	0.8819	0.7202	1.0436	10.69	<0.0001	Up-regulated
PPIA	0.8812	0.7208	1.0416	10.77	<0.0001	Up-regulated
ARHGAP21	0.8805	0.7433	1.0176	12.58	<0.0001	Up-regulated
YWHAB	0.8805	0.7282	1.0328	11.33	<0.0001	Up-regulated
BAZ1A	0.8804	0.742	1.0189	12.46	<0.0001	Up-regulated
B4GALNT1	0.8802	0.7172	1.0433	10.58	<0.0001	Up-regulated
BYSL	0.8802	0.7285	1.0319	11.37	<0.0001	Up-regulated
C9orf69	0.8801	0.7	1.0601	9.58	<0.0001	Up-regulated
CPA6	0.8797	0.7194	1.04	10.76	<0.0001	Up-regulated
PHF6	0.8789	0.7177	1.0401	10.69	<0.0001	Up-regulated
L3MBTL3	0.8786	0.7171	1.0401	10.66	<0.0001	Up-regulated
MIR137HG	0.8782	0.6303	1.1261	6.94	<0.0001	Up-regulated
HEXB	0.8781	0.7478	1.0083	13.22	<0.0001	Up-regulated
DUSP11	0.8779	0.7245	1.0313	11.22	<0.0001	Up-regulated
AEN	0.8774	0.7059	1.049	10.03	<0.0001	Up-regulated
LOC401847	0.8772	0.5572	1.1971	5.37	<0.0001	Up-regulated
CDSN	0.8771	0.7472	1.0071	13.23	<0.0001	Up-regulated
ITGA4	0.8771	0.7481	1.0062	13.32	<0.0001	Up-regulated
SETX	0.8771	0.7246	1.0296	11.27	<0.0001	Up-regulated
LGALS9	0.8764	0.7179	1.035	10.84	<0.0001	Up-regulated
CNTLN	0.8761	0.7038	1.0485	9.96	<0.0001	Up-regulated
MORC2	0.8761	0.721	1.0311	11.08	<0.0001	Up-regulated
IGFL2	0.8759	0.7372	1.0145	12.38	<0.0001	Up-regulated
TLK1	0.8756	0.7229	1.0283	11.24	<0.0001	Up-regulated
S100A3	0.8755	0.7416	1.0093	12.82	<0.0001	Up-regulated
CKS2	0.8752	0.7432	1.0072	13	<0.0001	Up-regulated
SMYD2	0.8752	0.7226	1.0278	11.24	<0.0001	Up-regulated
SRGN	0.8751	0.744	1.0061	13.09	<0.0001	Up-regulated
TREML1	0.8751	0.7127	1.0375	10.56	<0.0001	Up-regulated
FAM120A	0.875	0.742	1.008	12.9	<0.0001	Up-regulated
C20orf75	0.8749	0.5375	1.2123	5.08	<0.0001	Up-regulated
LMF2	0.8749	0.7108	1.039	10.45	<0.0001	Up-regulated
[truncated: 4,111 more rows]
